# Supplementary material for: Hexaaqua­copper(II) bis­(tetra­fluorido­borate)–pyrazine 1,4-dioxide (1/3)
Source: Acta Crystallogr Sect E Struct Rep Online. 2013 Mar 23;69(Pt 4):m229–30. doi: 10.1107/S1600536813007629 (PMC3629502; doi:10.1107/S1600536813007629)
Supplement: Supplementary file 1 [file e-69-0m229-sup1.cif]

##############################################################################
#                                                                            #
# This CIF contains the data in a paper accepted for publication in          #
# Acta Crystallographica Section E. It conforms to the requirements of       #
# Notes for Authors for Acta Crystallographica Section E, and has been       #
# peer reviewed under the auspices of the IUCr Commission on Journals.       #
#                                                                            #
# Full details of the Crystallographic Information File format               #
# are given in the paper "The Crystallographic Information File (CIF):       #
# a New Standard Archive File for Crystallography" by S. R. Hall, F. H.      #
# Allen and I. D. Brown [Acta Cryst. (1991), A47, 655-685].                  #
#                                                                            #
# The current version of the core CIF dictionary is obtainable from          #
# ftp://ftp.iucr.org/pub/cif_core.dic.                                       #
#                                                                            #
# Software is freely available for graphical display of the structure(s)     #
# in this CIF. For information consult the CIF software page                 #
# http://www.iucr.org/resources/cif/software.                                #
#                                                                            #
# This file may be used for bona fide research purposes within the           #
# scientific community so long as proper attribution is given to the journal # 
# article from which it was obtained.                                        #
#                                                                            #
##############################################################################
data_I
_audit_creation_method     SHELXL-97
_chemical_name_systematic
;
Hexaaquacopper(II) bis(tetrafluoridoborate)--pyrazine 1,4-dioxide (1/3)
;
_chemical_name_common     ?
_chemical_formula_moiety     'Cu H12 O6 2+, 2(B F4 -), 3(C4 H4 N2 O2)'
_chemical_formula_sum     'C12 H24 B2 Cu F8 N6 O12'
_chemical_formula_iupac     '[Cu (H2 O)6] (B F4)2, 3C4 H4 N2 O2'
_chemical_formula_weight     681.53
_chemical_melting_point     ?
_symmetry_cell_setting     triclinic
_symmetry_space_group_name_H-M     'P -1'
_symmetry_space_group_name_Hall     '-P 1'
loop_
    _symmetry_equiv_pos_as_xyz
    'x, y, z'
    '-x, -y, -z'
_cell_length_a     6.4001(4)
_cell_length_b     10.2719(7)
_cell_length_c     10.9162(8)
_cell_angle_alpha     110.928(6)
_cell_angle_beta     104.327(6)
_cell_angle_gamma     93.937(5)
_cell_volume     639.59(7)
_cell_formula_units_Z     1
_cell_measurement_reflns_used     3193
_cell_measurement_theta_min     4.5303
_cell_measurement_theta_max     73.5675
_cell_measurement_temperature     120(2)
_exptl_crystal_description     block
_exptl_crystal_colour     'light blue'
_exptl_crystal_size_max     0.5
_exptl_crystal_size_mid     0.4
_exptl_crystal_size_min     0.35
_exptl_crystal_density_diffrn     1.769
_exptl_crystal_density_meas     ?
_exptl_crystal_density_method     'not measured'
_exptl_crystal_F_000     345
_exptl_absorpt_coefficient_mu     2.395
_exptl_absorpt_correction_type     multi-scan
_exptl_absorpt_process_details     '(CrysAlis PRO; Agilent, 2011)'
_exptl_absorpt_correction_T_min     0.78116
_exptl_absorpt_correction_T_max     1.00000
_exptl_special_details     ?
_diffrn_ambient_temperature     120(2)
_diffrn_radiation_type     CuK\a
_diffrn_radiation_wavelength     1.54184
_diffrn_radiation_source     'fine-focus sealed tube'
_diffrn_radiation_monochromator     graphite
_diffrn_measurement_device_type
                                   'Agilent SuperNova (Dual, Cu at zero, Atlas)'
_diffrn_measurement_method     '\w scans'
_diffrn_detector_area_resol_mean     10.6501
_diffrn_reflns_number     3851
_diffrn_reflns_av_R_equivalents     0.0147
_diffrn_reflns_av_sigmaI/netI     0.0163
_diffrn_reflns_theta_min     4.53
_diffrn_reflns_theta_max     70.08
_diffrn_reflns_theta_full     70.08
_diffrn_measured_fraction_theta_max     0.986
_diffrn_measured_fraction_theta_full     0.986
_diffrn_reflns_limit_h_min     -7
_diffrn_reflns_limit_h_max     7
_diffrn_reflns_limit_k_min     -8
_diffrn_reflns_limit_k_max     12
_diffrn_reflns_limit_l_min     -13
_diffrn_reflns_limit_l_max     12
_diffrn_standards_number     0
_diffrn_standards_interval_count     ?
_diffrn_standards_interval_time     ?
_diffrn_standards_decay_%     ?
_refine_special_details
;
Refinement of <i>F</i>^2^ against ALL reflections. The weighted <i>R</i>-factor
<i>wR</i> and goodness of fit <i>S</i> are based on <i>F</i>^2^, conventional
<i>R</i>-factors <i>R</i> are based on <i>F</i>, with <i>F</i> set to zero for
negative <i>F</i>^2^. The threshold expression of <i>F</i>^2^ >
\s(<i>F</i>^2^) is used only for calculating <i>R</i>-factors(gt) <i>etc</i>.
and is not relevant to the choice of reflections for refinement.
<i>R</i>-factors based on <i>F</i>^2^ are statistically about twice as large
as those based on <i>F</i>, and <i>R</i>- factors based on ALL data will be
even larger.
;
_reflns_number_total     2399
_reflns_number_gt     2356
_reflns_threshold_expression     I>2\s(I)
_refine_ls_structure_factor_coef     Fsqd
_refine_ls_matrix_type     full
_refine_ls_R_factor_all     0.0456
_refine_ls_R_factor_gt     0.0453
_refine_ls_wR_factor_gt     0.1109
_refine_ls_wR_factor_ref     0.1110
_refine_ls_goodness_of_fit_ref     1.055
_refine_ls_restrained_S_all     1.055
_refine_ls_number_reflns     2399
_refine_ls_number_parameters     206
_refine_ls_number_restraints     0
_refine_ls_hydrogen_treatment     mixed
_refine_ls_weighting_scheme     calc
_refine_ls_weighting_details
         'calc w=1/[\s^2^(Fo^2^)+(0.0476P)^2^+1.8330P] where P=(Fo^2^+2Fc^2^)/3'
_atom_sites_solution_hydrogens     difmap
_atom_sites_solution_primary     direct
_atom_sites_solution_secondary     difmap
_refine_ls_shift/su_max     0.001
_refine_ls_shift/su_mean     0.000
_refine_diff_density_max     1.469
_refine_diff_density_min     -0.847
_refine_ls_extinction_method     'SHELXTL (Sheldrick, 2008)'
_refine_ls_extinction_coef     0.0258(19)
_refine_ls_extinction_expression
                                  'Fc^*^=kFc[1+0.001xFc^2^\l^3^/sin(2\q)]^-1/4^'
loop_
    _atom_type_symbol
    _atom_type_description
    _atom_type_scat_dispersion_real
    _atom_type_scat_dispersion_imag
    _atom_type_scat_source
    'C' 'C' 0.0181 0.0091
                         'International Tables Vol C Tables 4.2.6.8 and 6.1.1.4'
    'H' 'H' 0.0000 0.0000
                         'International Tables Vol C Tables 4.2.6.8 and 6.1.1.4'
    'B' 'B' 0.0090 0.0039
                         'International Tables Vol C Tables 4.2.6.8 and 6.1.1.4'
    'N' 'N' 0.0311 0.0180
                         'International Tables Vol C Tables 4.2.6.8 and 6.1.1.4'
    'O' 'O' 0.0492 0.0322
                         'International Tables Vol C Tables 4.2.6.8 and 6.1.1.4'
    'F' 'F' 0.0727 0.0534
                         'International Tables Vol C Tables 4.2.6.8 and 6.1.1.4'
    'Cu' 'Cu' -1.9646 0.5888
                         'International Tables Vol C Tables 4.2.6.8 and 6.1.1.4'
_computing_data_collection     'CrysAlis PRO (Agilent, 2011)'
_computing_cell_refinement     'CrysAlis PRO (Agilent, 2011)'
_computing_data_reduction     'CrysAlis PRO (Agilent, 2011)'
_computing_structure_solution     'SHELXTL (Sheldrick, 2008)'
_computing_structure_refinement     'SHELXTL (Sheldrick, 2008)'
_computing_molecular_graphics
            'SHELXTL (Sheldrick, 2008) and Mercury (Macrae <i>et al.</i>, 2008)'
_computing_publication_material
;
SHELXL97 (Sheldrick, 2008), enCIFer (Allen <i>et al.</i>, 2004)
and
publCIF (Westrip, 2010)
;
loop_
    _atom_site_type_symbol
    _atom_site_label
    _atom_site_fract_x
    _atom_site_fract_y
    _atom_site_fract_z
    _atom_site_U_iso_or_equiv
    _atom_site_adp_type
    _atom_site_calc_flag
    _atom_site_refinement_flags
    _atom_site_occupancy
    _atom_site_symmetry_multiplicity
    _atom_site_disorder_assembly
    _atom_site_disorder_group
    Cu Cu1 0.5000 0.5000 0.5000 0.0101(2) Uani d S 1 2 . .
    O O1 0.3542(3) 0.3009(2) 0.4022(2) 0.0147(4) Uani d . 1 1 . .
    H H1A 0.234(7) 0.289(4) 0.409(4) 0.018 Uiso d . 1 1 . .
    H H1B 0.340(6) 0.266(4) 0.326(4) 0.018 Uiso d . 1 1 . .
    O O2 0.2162(3) 0.5606(2) 0.4493(2) 0.0226(5) Uani d . 1 1 . .
    H H2A 0.178(6) 0.631(5) 0.493(4) 0.027 Uiso d . 1 1 . .
    H H2B 0.131(7) 0.525(4) 0.378(5) 0.027 Uiso d . 1 1 . .
    O O3 0.4517(4) 0.5081(2) 0.7053(2) 0.0184(4) Uani d . 1 1 . .
    H H3A 0.355(7) 0.525(4) 0.729(4) 0.022 Uiso d . 1 1 . .
    H H3B 0.475(6) 0.439(4) 0.709(4) 0.022 Uiso d . 1 1 . .
    N N11 -0.0418(4) 0.4676(2) 0.1034(2) 0.0140(5) Uani d . 1 1 . .
    O O11 -0.0811(3) 0.4372(2) 0.2040(2) 0.0196(4) Uani d . 1 1 . .
    C C12 -0.1425(5) 0.5635(3) 0.0635(3) 0.0189(6) Uani d . 1 1 . .
    H H12 -0.2414 0.6076 0.1069 0.023 Uiso calc R 1 1 . .
    C C13 0.1006(5) 0.4040(3) 0.0397(3) 0.0179(6) Uani d . 1 1 . .
    H H13 0.1705 0.3378 0.0661 0.022 Uiso calc R 1 1 . .
    N N21 -0.6322(4) 0.0764(2) 0.0681(2) 0.0120(5) Uani d . 1 1 . .
    O O21 -0.7602(3) 0.1492(2) 0.1319(2) 0.0173(4) Uani d . 1 1 . .
    C C22 -0.4126(4) 0.1135(3) 0.1184(3) 0.0165(6) Uani d . 1 1 . .
    H H22 -0.3508 0.1915 0.2000 0.020 Uiso calc R 1 1 . .
    C C23 -0.7198(4) -0.0376(3) -0.0509(3) 0.0149(5) Uani d . 1 1 . .
    H H23 -0.8710 -0.0643 -0.0866 0.018 Uiso calc R 1 1 . .
    N N31 0.0263(4) 0.8928(2) 0.5452(2) 0.0136(5) Uani d . 1 1 . .
    O O31 0.0475(3) 0.7870(2) 0.5868(2) 0.0171(4) Uani d . 1 1 . .
    C C32 -0.1066(4) 0.9842(3) 0.5873(3) 0.0159(6) Uani d . 1 1 . .
    H H32 -0.1798 0.9747 0.6481 0.019 Uiso calc R 1 1 . .
    C C33 0.1346(4) 0.9090(3) 0.4589(3) 0.0167(6) Uani d . 1 1 . .
    H H33 0.2287 0.8472 0.4306 0.020 Uiso calc R 1 1 . .
    B B1 0.4841(5) 0.8023(4) 0.2195(3) 0.0183(6) Uani d . 1 1 . .
    F F1 0.4718(4) 0.9441(2) 0.2745(2) 0.0390(5) Uani d . 1 1 . .
    F F2 0.4757(4) 0.7527(3) 0.0834(2) 0.0472(6) Uani d . 1 1 . .
    F F3 0.6823(4) 0.7802(2) 0.2911(2) 0.0506(7) Uani d . 1 1 . .
    F F4 0.3235(4) 0.7182(3) 0.2381(3) 0.0523(7) Uani d . 1 1 . .
loop_
    _atom_site_aniso_label
    _atom_site_aniso_U_11
    _atom_site_aniso_U_22
    _atom_site_aniso_U_33
    _atom_site_aniso_U_12
    _atom_site_aniso_U_13
    _atom_site_aniso_U_23
    Cu1 0.0087(3) 0.0093(3) 0.0117(3) 0.00147(19) 0.0027(2) 0.0033(2)
    O1 0.0142(10) 0.0137(9) 0.0148(10) -0.0002(7) 0.0067(8) 0.0028(8)
    O2 0.0159(10) 0.0231(11) 0.0179(11) 0.0095(9) -0.0011(8) -0.0016(9)
    O3 0.0209(11) 0.0207(11) 0.0208(10) 0.0065(9) 0.0114(8) 0.0122(9)
    N11 0.0117(10) 0.0164(11) 0.0105(11) 0.0015(8) 0.0007(8) 0.0031(9)
    O11 0.0179(10) 0.0281(11) 0.0145(10) 0.0035(8) 0.0048(8) 0.0102(8)
    C12 0.0163(13) 0.0230(14) 0.0188(14) 0.0097(11) 0.0068(11) 0.0076(12)
    C13 0.0158(13) 0.0182(14) 0.0186(14) 0.0072(11) 0.0026(11) 0.0064(11)
    N21 0.0109(10) 0.0121(10) 0.0125(11) 0.0031(8) 0.0041(8) 0.0037(9)
    O21 0.0123(9) 0.0180(10) 0.0181(10) 0.0059(7) 0.0069(7) 0.0010(8)
    C22 0.0134(13) 0.0162(13) 0.0141(13) 0.0010(10) 0.0020(10) 0.0008(10)
    C23 0.0100(12) 0.0163(13) 0.0142(13) 0.0007(10) 0.0012(10) 0.0028(10)
    N31 0.0110(10) 0.0122(10) 0.0157(11) -0.0003(8) 0.0031(9) 0.0041(9)
    O31 0.0174(10) 0.0139(9) 0.0222(10) 0.0030(7) 0.0074(8) 0.0084(8)
    C32 0.0141(13) 0.0147(13) 0.0177(13) 0.0013(10) 0.0079(10) 0.0030(11)
    C33 0.0148(13) 0.0151(13) 0.0220(14) 0.0048(10) 0.0107(11) 0.0053(11)
    B1 0.0147(15) 0.0237(16) 0.0178(15) 0.0024(12) 0.0063(12) 0.0088(13)
    F1 0.0526(13) 0.0337(11) 0.0487(13) 0.0253(10) 0.0301(11) 0.0230(10)
    F2 0.0762(17) 0.0527(14) 0.0303(11) 0.0296(13) 0.0287(11) 0.0243(10)
    F3 0.0430(13) 0.0381(12) 0.0410(13) 0.0166(10) -0.0132(10) -0.0035(10)
    F4 0.0483(14) 0.0424(13) 0.0538(15) -0.0145(11) 0.0319(12) -0.0031(11)
_geom_special_details
;
All e.s.d.'s (except the e.s.d. in the dihedral angle between two l.s. planes)
are estimated using the full covariance matrix. The cell e.s.d.'s are taken
into account individually in the estimation of e.s.d.'s in distances, angles
and torsion angles; correlations between e.s.d.'s in cell parameters are only
used when they are defined by crystal symmetry. An approximate (isotropic)
treatment of cell e.s.d.'s is used for estimating e.s.d.'s involving l.s.
planes.
;
loop_
    _geom_bond_atom_site_label_1
    _geom_bond_atom_site_label_2
    _geom_bond_site_symmetry_2
    _geom_bond_distance
    _geom_bond_publ_flag
    Cu1 O1 . 1.9692(19) ?
    Cu1 O1 2_666 1.9692(19) ?
    Cu1 O2 . 1.974(2) ?
    Cu1 O2 2_666 1.974(2) ?
    Cu1 O3 2_666 2.310(2) ?
    Cu1 O3 . 2.310(2) ?
    O1 H1A . 0.80(4) ?
    O1 H1B . 0.76(4) ?
    O2 H2A . 0.81(4) ?
    O2 H2B . 0.77(4) ?
    O3 H3A . 0.74(4) ?
    O3 H3B . 0.74(4) ?
    N11 O11 . 1.318(3) ?
    N11 C13 . 1.346(4) ?
    N11 C12 . 1.353(4) ?
    C12 C13 2_565 1.363(4) ?
    C12 H12 . 0.9300 ?
    C13 C12 2_565 1.363(4) ?
    C13 H13 . 0.9300 ?
    N21 O21 . 1.307(3) ?
    N21 C22 . 1.348(4) ?
    N21 C23 . 1.355(3) ?
    C22 C23 2_455 1.363(4) ?
    C22 H22 . 0.9300 ?
    C23 C22 2_455 1.363(4) ?
    C23 H23 . 0.9300 ?
    N31 O31 . 1.322(3) ?
    N31 C32 . 1.346(4) ?
    N31 C33 . 1.348(4) ?
    C32 C33 2_576 1.366(4) ?
    C32 H32 . 0.9300 ?
    C33 C32 2_576 1.366(4) ?
    C33 H33 . 0.9300 ?
    B1 F2 . 1.373(4) ?
    B1 F1 . 1.379(4) ?
    B1 F3 . 1.395(4) ?
    B1 F4 . 1.397(4) ?
loop_
    _geom_angle_atom_site_label_1
    _geom_angle_atom_site_label_2
    _geom_angle_atom_site_label_3
    _geom_angle_site_symmetry_1
    _geom_angle_site_symmetry_3
    _geom_angle
    _geom_angle_publ_flag
    O1 Cu1 O1 . 2_666 180.00(14) ?
    O1 Cu1 O2 . . 89.66(9) ?
    O1 Cu1 O2 2_666 . 90.34(9) ?
    O1 Cu1 O2 . 2_666 90.34(9) ?
    O1 Cu1 O2 2_666 2_666 89.66(9) ?
    O2 Cu1 O2 . 2_666 180.00(15) ?
    O1 Cu1 O3 . 2_666 87.37(8) ?
    O1 Cu1 O3 2_666 2_666 92.63(8) ?
    O2 Cu1 O3 . 2_666 88.50(9) ?
    O2 Cu1 O3 2_666 2_666 91.50(9) ?
    O1 Cu1 O3 . . 92.63(8) ?
    O1 Cu1 O3 2_666 . 87.37(8) ?
    O2 Cu1 O3 . . 91.50(9) ?
    O2 Cu1 O3 2_666 . 88.50(9) ?
    O3 Cu1 O3 2_666 . 180.0000(10)
                                 ?
    Cu1 O1 H1A . . 112(3) ?
    Cu1 O1 H1B . . 118(3) ?
    H1A O1 H1B . . 104(4) ?
    Cu1 O2 H2A . . 127(3) ?
    Cu1 O2 H2B . . 123(3) ?
    H2A O2 H2B . . 109(4) ?
    Cu1 O3 H3A . . 127(3) ?
    Cu1 O3 H3B . . 105(3) ?
    H3A O3 H3B . . 109(4) ?
    O11 N11 C13 . . 120.2(2) ?
    O11 N11 C12 . . 120.6(2) ?
    C13 N11 C12 . . 119.2(2) ?
    N11 C12 C13 . 2_565 120.7(3) ?
    N11 C12 H12 . . 119.7 ?
    C13 C12 H12 2_565 . 119.7 ?
    N11 C13 C12 . 2_565 120.1(3) ?
    N11 C13 H13 . . 119.9 ?
    C12 C13 H13 2_565 . 119.9 ?
    O21 N21 C22 . . 121.0(2) ?
    O21 N21 C23 . . 120.0(2) ?
    C22 N21 C23 . . 119.0(2) ?
    N21 C22 C23 . 2_455 120.7(3) ?
    N21 C22 H22 . . 119.7 ?
    C23 C22 H22 2_455 . 119.7 ?
    N21 C23 C22 . 2_455 120.4(2) ?
    N21 C23 H23 . . 119.8 ?
    C22 C23 H23 2_455 . 119.8 ?
    O31 N31 C32 . . 120.1(2) ?
    O31 N31 C33 . . 120.5(2) ?
    C32 N31 C33 . . 119.3(2) ?
    N31 C32 C33 . 2_576 120.4(3) ?
    N31 C32 H32 . . 119.8 ?
    C33 C32 H32 2_576 . 119.8 ?
    N31 C33 C32 . 2_576 120.2(3) ?
    N31 C33 H33 . . 119.9 ?
    C32 C33 H33 2_576 . 119.9 ?
    F2 B1 F1 . . 113.8(3) ?
    F2 B1 F3 . . 107.4(3) ?
    F1 B1 F3 . . 108.8(3) ?
    F2 B1 F4 . . 109.6(3) ?
    F1 B1 F4 . . 111.9(3) ?
    F3 B1 F4 . . 104.7(3) ?
loop_
    _geom_torsion_atom_site_label_1
    _geom_torsion_atom_site_label_2
    _geom_torsion_atom_site_label_3
    _geom_torsion_atom_site_label_4
    _geom_torsion_site_symmetry_1
    _geom_torsion_site_symmetry_2
    _geom_torsion_site_symmetry_3
    _geom_torsion_site_symmetry_4
    _geom_torsion
    _geom_torsion_publ_flag
    O11 N11 C12 C13 . . . 2_565 179.4(2) ?
    C13 N11 C12 C13 . . . 2_565 -0.2(5) ?
    O11 N11 C13 C12 . . . 2_565 -179.4(2) ?
    C12 N11 C13 C12 . . . 2_565 0.2(4) ?
    O21 N21 C22 C23 . . . 2_455 -179.5(2) ?
    C23 N21 C22 C23 . . . 2_455 0.0(4) ?
    O21 N21 C23 C22 . . . 2_455 179.5(2) ?
    C22 N21 C23 C22 . . . 2_455 0.0(4) ?
    O31 N31 C32 C33 . . . 2_576 -177.9(2) ?
    C33 N31 C32 C33 . . . 2_576 1.1(4) ?
    O31 N31 C33 C32 . . . 2_576 177.9(2) ?
    C32 N31 C33 C32 . . . 2_576 -1.1(4) ?
loop_
    _geom_hbond_atom_site_label_D
    _geom_hbond_atom_site_label_H
    _geom_hbond_atom_site_label_A
    _geom_hbond_site_symmetry_A
    _geom_hbond_distance_DH
    _geom_hbond_distance_HA
    _geom_hbond_distance_DA
    _geom_hbond_angle_DHA
    O1 H1A O31 2_566 0.80(4) 1.93(4) 2.711(3) 166(4)
    O1 H1B O21 1_655 0.76(4) 1.94(4) 2.676(3) 166(4)
    O2 H2A O31 . 0.81(4) 1.93(4) 2.735(3) 173(4)
    O2 H2B O11 . 0.77(4) 1.89(5) 2.669(3) 179(4)
    O3 H3A O11 2_566 0.74(4) 2.07(4) 2.806(3) 177(4)
    O3 H3B F4 2_666 0.74(4) 2.28(4) 2.984(4) 158(4)
    O3 H3B F3 2_666 0.74(4) 2.41(4) 3.042(3) 145(4)
_iucr_refine_instructions_details
;
TITL CPL1G in P-1
REM P-1 (#2 in standard setting)
CELL 1.54184   6.400103  10.271852  10.916151 110.9284 104.3270  93.9367
ZERR    1.00   0.000428   0.000651   0.000756   0.0061   0.0059   0.0053
LATT  1
SFAC C H B N O F Cu
UNIT 12.00 24.00 2.00 6.00 12.00 8.00 1.00
SHEL 12 0.82
EQIV $1 -x, -y+1,-z+1
EQIV $2 x+1,y,z
EQIV $3 -x+1,-y+1,-z+1
L.S. 4
ACTA
HTAB
HTAB O1 O31_$1
HTAB O1 O21_$2
HTAB O2 O31
HTAB o2 O11
HTAB o3 O11_$1
HTAB O3 F4_$3
HTAB O3 F3_$3
CONF
WGHT    0.047600    1.833000
EXTI    0.025755
FVAR      15.29129
CU1   7    0.500000    0.500000    0.500000    10.50000    0.00866    0.00925 =
         0.01166    0.00332    0.00267    0.00147
O1    5    0.354158    0.300927    0.402158    11.00000    0.01416    0.01371 =
         0.01483    0.00282    0.00666   -0.00018
H1A   2    0.234000    0.289042    0.408987    11.00000   -1.20000
H1B   2    0.339567    0.266247    0.326118    11.00000   -1.20000
O2    5    0.216244    0.560638    0.449331    11.00000    0.01591    0.02314 =
         0.01791   -0.00163   -0.00114    0.00953
H2A   2    0.177805    0.631459    0.493073    11.00000   -1.20000
H2B   2    0.131094    0.524588    0.377732    11.00000   -1.20000
O3    5    0.451685    0.508120    0.705279    11.00000    0.02090    0.02069 =
         0.02084    0.01221    0.01137    0.00652
H3A   2    0.355401    0.525237    0.729177    11.00000   -1.20000
H3B   2    0.474538    0.439369    0.708598    11.00000   -1.20000
N11   4   -0.041759    0.467596    0.103375    11.00000    0.01167    0.01640 =
         0.01046    0.00315    0.00072    0.00154
O11   5   -0.081093    0.437227    0.203957    11.00000    0.01785    0.02812 =
         0.01455    0.01016    0.00484    0.00351
C12   1   -0.142493    0.563455    0.063479    11.00000    0.01630    0.02299 =
         0.01883    0.00760    0.00684    0.00973
AFIX  43
H12   2   -0.241354    0.607631    0.106880    11.00000   -1.20000
AFIX   0
C13   1    0.100582    0.404041    0.039683    11.00000    0.01579    0.01816 =
         0.01856    0.00643    0.00261    0.00721
AFIX  43
H13   2    0.170519    0.337789    0.066113    11.00000   -1.20000
AFIX   0
N21   4   -0.632212    0.076401    0.068141    11.00000    0.01092    0.01213 =
         0.01245    0.00366    0.00406    0.00307
O21   5   -0.760241    0.149189    0.131883    11.00000    0.01231    0.01801 =
         0.01811    0.00095    0.00687    0.00589
C22   1   -0.412594    0.113462    0.118418    11.00000    0.01345    0.01616 =
         0.01407    0.00075    0.00205    0.00098
AFIX  43
H22   2   -0.350785    0.191549    0.200016    11.00000   -1.20000
AFIX   0
C23   1   -0.719764   -0.037643   -0.050866    11.00000    0.00995    0.01626 =
         0.01423    0.00281    0.00116    0.00068
AFIX  43
H23   2   -0.871033   -0.064324   -0.086646    11.00000   -1.20000
AFIX   0
N31   4    0.026330    0.892759    0.545206    11.00000    0.01097    0.01219 =
         0.01565    0.00411    0.00313   -0.00031
O31   5    0.047478    0.787027    0.586843    11.00000    0.01742    0.01393 =
         0.02223    0.00845    0.00741    0.00299
C32   1   -0.106567    0.984230    0.587256    11.00000    0.01408    0.01474 =
         0.01771    0.00301    0.00793    0.00134
AFIX  43
H32   2   -0.179779    0.974653    0.648109    11.00000   -1.20000
AFIX   0
C33   1    0.134622    0.908951    0.458862    11.00000    0.01482    0.01506 =
         0.02203    0.00531    0.01069    0.00476
AFIX  43
H33   2    0.228746    0.847223    0.430578    11.00000   -1.20000
AFIX   0
B1    3    0.484133    0.802299    0.219485    11.00000    0.01472    0.02367 =
         0.01783    0.00885    0.00631    0.00240
F1    6    0.471778    0.944072    0.274496    11.00000    0.05262    0.03369 =
         0.04866    0.02303    0.03013    0.02534
F2    6    0.475661    0.752742    0.083351    11.00000    0.07619    0.05271 =
         0.03034    0.02426    0.02868    0.02960
F3    6    0.682261    0.780166    0.291115    11.00000    0.04304    0.03808 =
         0.04101   -0.00345   -0.01316    0.01658
F4    6    0.323478    0.718202    0.238142    11.00000    0.04831    0.04244 =
         0.05378   -0.00311    0.03192   -0.01449
HKLF 4
REM  CPL1G in P-1
REM R1 =  0.0453 for   2356 Fo > 4sig(Fo)  and  0.0456 for all   2399 data
REM    206 parameters refined using      0 restraints
END
;
data_global
_journal_date_recd_electronic     2013-03-14
_journal_date_accepted     2013-03-19
_journal_name_full     'Acta Crystallographica, Section E'
_journal_year     2013
_journal_volume     69
_journal_issue      4
_journal_page_first     m229
_journal_page_last     m230
_journal_paper_category     QM
_journal_paper_doi     10.1107/S1600536813007629
_journal_coeditor_code     SJ5306
_publ_contact_author_name     'Mark M. Turnbull'
_publ_contact_author_address
;
Department of Chemistry
Clark University
950 Main St.
Worcester, MA 01610
USA
;
_publ_contact_author_email     'mturnbull@clarku.edu'
_publ_contact_author_fax     '01-508-793-7167'
_publ_contact_author_phone     '01-508-793-7167'
_publ_section_title
;
Hexaaquacopper(II) bis(tetrafluoridoborate)--pyrazine 1,4-dioxide (1/3)
;
loop_
    _publ_author_name
    _publ_author_footnote
    _publ_author_address
    'Wikaira, Jan L.' .
;
Department of Chemistry
University of Canterbury
Private Bag 4800
Christchurch
New Zealand
;
    'Landee, Christopher P.' .
;
Department of Physics
Clark University
950 Main St
Worcester, MA 01610
USA
;
    'Turnbull, Mark M.' .
;
Department of Chemistry
Clark University
950 Main St
Worcester, MA 01610
USA
;
_publ_section_synopsis     .
