# Supplementary material for: Hexaaqua­copper(II) bis­(tetra­fluorido­borate)–pyrazine 1,4-dioxide (1/3)
Source: Acta Crystallogr Sect E Struct Rep Online. 2013 Mar 23;69(Pt 4):m229–30. doi: 10.1107/S1600536813007629 (PMC3629502; doi:10.1107/S1600536813007629)
Supplement: Supplementary file 2 [file e-69-0m229-Isup2.hkl]

# 
# h,k,l, Fc-squared, Fo-squared, sigma(Fo-squared) and status flag 
# 
data_I
_shelx_title ' CPL1G in P-1' 
_shelx_refln_list_code          4 
_shelx_F_calc_maximum       75.75 
_exptl_crystal_F_000       345.00 
_reflns_d_resolution_high  0.8200 
 
loop_ 
 _symmetry_equiv_pos_as_xyz 
 'x, y, z' 
 '-x, -y, -z' 
 
_cell_length_a     6.4001 
_cell_length_b    10.2719 
_cell_length_c    10.9162 
_cell_angle_alpha 110.928 
_cell_angle_beta  104.327 
_cell_angle_gamma  93.937 
 
_shelx_F_squared_multiplier     1.000 
 
loop_ 
 _refln_index_h 
 _refln_index_k 
 _refln_index_l 
 _refln_F_squared_calc 
 _refln_F_squared_meas 
 _refln_F_squared_sigma 
 _refln_observed_status 
   1   0   0     1346.99     1255.31     31.50 o 
   2   0   0     1990.83     1903.41     10.99 o 
   3   0   0      180.45      164.48      3.84 o 
   4   0   0      348.71      317.56      6.44 o 
   5   0   0      630.43      667.58      8.17 o 
   6   0   0       91.01       85.32      2.56 o 
   7   0   0      202.65      181.58      4.65 o 
  -7   1   0       33.37       40.16      1.85 o 
  -6   1   0       62.41       65.00      3.49 o 
  -5   1   0       24.80       31.67      1.63 o 
  -4   1   0       75.17       89.54      3.39 o 
  -3   1   0       19.78       51.98      1.48 o 
  -2   1   0     1444.63     1541.85     41.13 o 
  -1   1   0       24.76       11.09      0.55 o 
   0   1   0      307.46      271.23      1.83 o 
   1   1   0       62.43       74.33      0.59 o 
   2   1   0      107.56       90.55      2.26 o 
   3   1   0     2058.56     1908.44     14.03 o 
   4   1   0      152.32      165.06      4.62 o 
   5   1   0      726.28      723.79     47.32 o 
   6   1   0       77.62       75.11      2.47 o 
   7   1   0      459.50      435.12      6.75 o 
  -7   2   0       42.90       52.68      2.76 o 
  -6   2   0       65.10       67.87      3.46 o 
  -5   2   0       65.09       70.62      2.39 o 
  -4   2   0      243.50      185.85      4.89 o 
  -3   2   0     5738.62     5535.48    142.53 o 
  -2   2   0     1032.60      985.43      7.59 o 
  -1   2   0      291.49      286.18      4.98 o 
   1   2   0       33.28       48.96      1.28 o 
   2   2   0     1869.06     1866.44     45.24 o 
   3   2   0      498.44      465.56      6.74 o 
   4   2   0       69.33       59.06      2.78 o 
   5   2   0      155.04      168.05      3.90 o 
   6   2   0       68.28       43.90      1.85 o 
   7   2   0        0.54        2.68      0.32 o 
  -7   3   0       23.93       25.06      1.12 o 
  -6   3   0       59.95       57.43      2.99 o 
  -5   3   0        7.52        9.28      0.84 o 
  -4   3   0     1203.66     1203.89     10.48 o 
  -3   3   0      568.87      469.79      4.84 o 
  -2   3   0     1472.60     1347.16     10.40 o 
  -1   3   0       47.01       29.92      1.73 o 
   1   3   0      582.73      556.59      7.42 o 
   2   3   0     1154.60     1163.64     29.42 o 
   3   3   0      471.93      477.99      6.95 o 
   4   3   0      900.57      891.90      5.12 o 
   5   3   0      111.64       98.24      2.93 o 
   6   3   0        7.43        3.55      0.53 o 
  -7   4   0       57.76       60.73      2.48 o 
  -6   4   0     1404.00     1444.86     14.14 o 
  -5   4   0      511.18      509.44      8.89 o 
  -4   4   0      679.15      691.41     14.24 o 
  -3   4   0        0.66        1.71      0.48 o 
  -2   4   0     1534.58     1562.19     12.24 o 
  -1   4   0     2262.28     2099.10     32.81 o 
   0   4   0     2728.78     2703.39      9.17 o 
   1   4   0     1566.49     1622.47      6.93 o 
   2   4   0      572.49      585.11      6.83 o 
   3   4   0      533.03      537.75      7.77 o 
   4   4   0      132.42      151.71      2.44 o 
   5   4   0      626.65      684.03      7.26 o 
   6   4   0        6.20        9.84      0.83 o 
  -7   5   0        1.41        5.19      0.71 o 
  -6   5   0      273.31      290.85      6.30 o 
  -5   5   0      768.69      745.78     11.25 o 
  -4   5   0       29.49       35.77      1.33 o 
  -3   5   0       50.67       65.08      2.57 o 
  -2   5   0      986.11      995.94     10.53 o 
  -1   5   0      475.41      389.43      3.57 o 
   0   5   0      902.07      770.78      5.42 o 
   1   5   0     3189.72     3281.40     38.83 o 
   2   5   0      173.59      205.93      4.36 o 
   3   5   0        5.49        7.11      0.70 o 
   4   5   0        9.24       10.54      0.80 o 
   5   5   0      157.47      176.30      5.34 o 
   6   5   0      125.01      134.37      3.41 o 
  -7   6   0       51.86       36.73      1.52 o 
  -6   6   0       76.97       85.53      2.34 o 
  -5   6   0       72.87       78.80      3.66 o 
  -4   6   0      730.13      716.33     23.81 o 
  -3   6   0       33.45       18.46      1.06 o 
  -2   6   0      125.53      102.54      3.62 o 
  -1   6   0       96.80      104.28      3.37 o 
   0   6   0       77.74       98.00      2.33 o 
   1   6   0      695.32      615.27      7.46 o 
   2   6   0       44.88       45.52      1.85 o 
   3   6   0      427.38      466.73      5.12 o 
   4   6   0      178.57      183.70      3.37 o 
   5   6   0       73.64       71.08      2.93 o 
  -6   7   0      261.56      225.31      5.66 o 
  -5   7   0       26.58       24.55      1.33 o 
  -4   7   0      475.59      460.49      5.76 o 
  -3   7   0      202.99      203.38      5.58 o 
  -2   7   0     1375.15     1410.24     15.57 o 
  -1   7   0      771.00      822.60     10.53 o 
   0   7   0      153.10      185.51      3.99 o 
   1   7   0      649.77      673.58      5.59 o 
   2   7   0      751.71      726.83      6.06 o 
   3   7   0       54.29       53.17      1.36 o 
   4   7   0       95.04       86.25      2.98 o 
   5   7   0      156.99      138.33      3.04 o 
  -6   8   0       57.32       60.09      3.79 o 
  -5   8   0        9.53        9.01      1.18 o 
  -4   8   0      195.90      222.48      4.30 o 
  -3   8   0       10.96        5.46      0.74 o 
  -2   8   0     1320.77     1320.23     18.77 o 
  -1   8   0       79.52       69.43      3.90 o 
   0   8   0        2.80        3.26      0.53 o 
   1   8   0      291.17      304.63      5.04 o 
   2   8   0        0.39        1.87      0.52 o 
   3   8   0      502.23      497.67      6.86 o 
   4   8   0      129.37      120.04      3.22 o 
  -5   9   0      236.00      220.30      3.16 o 
  -4   9   0      234.87      216.53      3.93 o 
  -3   9   0       75.52       72.10      2.42 o 
  -2   9   0       19.24       22.62      2.12 o 
  -1   9   0      669.08      659.06      7.61 o 
   0   9   0        8.51        3.82      0.49 o 
   1   9   0      782.78      758.67      7.84 o 
   2   9   0      181.31      189.47      5.51 o 
   3   9   0      123.85      126.54      2.53 o 
  -4  10   0        9.73       13.49      1.24 o 
  -3  10   0        1.24        4.68      0.94 o 
  -2  10   0      417.26      422.06      5.67 o 
  -1  10   0       42.47       50.82      1.95 o 
   0  10   0      226.80      223.60      3.01 o 
   1  10   0       90.61       86.01      2.22 o 
   2  10   0      166.51      163.86      2.66 o 
  -3  11   0       22.70       25.17      1.06 o 
  -2  11   0       33.90       37.65      1.39 o 
  -1  11   0      148.98      154.42      2.75 o 
   0  11   0       86.82       94.42      2.80 o 
   1  11   0      210.41      192.27      3.30 o 
  -1 -11   1        0.20        0.22      0.23 o 
   0 -11   1      100.19       94.19      3.18 o 
   1 -11   1      630.04      601.54      7.14 o 
   2 -11   1      658.87      674.92      6.18 o 
   3 -11   1        6.62        9.40      0.69 o 
   4 -11   1       76.52       78.51      1.53 o 
  -3 -10   1       39.78       38.18      1.74 o 
  -2 -10   1      158.50      151.06      2.78 o 
  -1 -10   1       89.40       92.47      4.23 o 
   0 -10   1      408.81      433.22      4.44 o 
   1 -10   1       40.76       38.52      1.34 o 
   2 -10   1       44.00       43.00      4.30 o 
   3 -10   1        0.16        0.65      0.27 o 
   4 -10   1      258.25      296.26      7.97 o 
  -3  -9   1      169.59      172.67      4.27 o 
  -2  -9   1      405.40      409.73      7.51 o 
  -1  -9   1      531.14      511.89      6.43 o 
   0  -9   1       28.09       33.76      1.33 o 
   1  -9   1      336.34      366.66      4.35 o 
   2  -9   1        4.76        4.20      1.00 o 
   3  -9   1      570.04      527.32      7.22 o 
   4  -9   1      194.26      184.34      4.13 o 
   5  -9   1       87.61       91.35      3.15 o 
  -4  -8   1       17.22       17.95      1.11 o 
  -3  -8   1       26.24       27.97      1.15 o 
  -2  -8   1      114.67      117.70      2.46 o 
  -1  -8   1       60.75       51.80      1.60 o 
   0  -8   1      137.26      120.42      2.94 o 
   1  -8   1        0.20        4.59      4.66 o 
   2  -8   1     1695.85     1749.32     15.88 o 
   3  -8   1       24.18       22.33      1.88 o 
   4  -8   1      311.64      290.78      4.88 o 
   5  -8   1      186.79      177.58      5.04 o 
   6  -8   1      119.10      116.35      7.09 o 
  -5  -7   1      148.82      156.41      3.76 o 
  -4  -7   1      701.11      732.94      7.61 o 
  -3  -7   1      101.29      109.24      2.00 o 
  -2  -7   1      154.52      178.81      2.93 o 
  -1  -7   1      453.61      428.88      3.69 o 
   0  -7   1      643.27      642.60     14.67 o 
   1  -7   1      453.59      374.79      6.76 o 
   2  -7   1      285.26      308.02     20.35 o 
   3  -7   1       94.27      127.30      3.19 o 
   4  -7   1       73.71       63.23      3.31 o 
   5  -7   1      318.04      312.00      6.22 o 
   6  -7   1        8.05        7.11      0.62 o 
  -6  -6   1       95.49       77.40      2.29 o 
  -5  -6   1      183.22      170.18      4.83 o 
  -4  -6   1       13.77       16.00      0.94 o 
  -3  -6   1        0.79        0.66      0.51 o 
  -2  -6   1      260.10      259.98      4.12 o 
  -1  -6   1     2267.36     2367.98     16.54 o 
   0  -6   1     2007.59     2010.00      9.60 o 
   1  -6   1     1242.72     1276.23      6.86 o 
   2  -6   1     3262.37     3435.57     22.46 o 
   3  -6   1     1664.55     1711.74     14.27 o 
   4  -6   1       48.31       47.97      2.02 o 
   5  -6   1      513.31      500.26      9.31 o 
   6  -6   1       22.11       17.33      1.49 o 
  -6  -5   1       14.10       17.34      1.39 o 
  -5  -5   1        4.47       24.18      2.05 o 
  -4  -5   1        4.45        6.52      0.78 o 
  -3  -5   1       92.93      102.06      3.81 o 
  -2  -5   1     1055.98     1058.28     15.45 o 
  -1  -5   1       60.02       30.38      1.02 o 
   0  -5   1       70.10       72.01      1.45 o 
   1  -5   1      576.64      554.18      5.66 o 
   2  -5   1      311.01      290.95      4.97 o 
   3  -5   1      174.79      122.48      2.61 o 
   4  -5   1       92.11       83.82      2.00 o 
   5  -5   1     1356.05     1432.11     15.84 o 
   6  -5   1      275.36      289.59      6.20 o 
   7  -5   1       24.36       21.11      1.30 o 
  -6  -4   1        5.45        4.17      0.53 o 
  -5  -4   1       98.49      104.86      2.90 o 
  -4  -4   1       65.36       67.54      1.37 o 
  -3  -4   1      105.59      116.20      3.33 o 
  -2  -4   1      409.47      488.04      8.24 o 
  -1  -4   1      804.75      753.68      4.72 o 
   0  -4   1     1646.81     1524.13      5.55 o 
   1  -4   1       57.51       90.13      4.77 o 
   2  -4   1     1142.82     1274.22      8.89 o 
   3  -4   1      684.17      755.99     22.10 o 
   4  -4   1       20.29       18.50      0.92 o 
   5  -4   1      341.42      341.23      5.09 o 
   6  -4   1       34.95       29.08      1.39 o 
   7  -4   1      368.84      419.95      6.23 o 
  -7  -3   1        0.75        2.45      0.31 o 
  -6  -3   1       44.59       44.75      2.26 o 
  -5  -3   1       75.37      104.66      4.18 o 
  -4  -3   1     1109.27     1175.17      8.73 o 
  -3  -3   1      568.99      583.88     10.46 o 
  -2  -3   1       14.44       17.59      0.73 o 
  -1  -3   1     1047.67     1106.50      3.29 o 
   0  -3   1     2822.46     2774.35     10.92 o 
   1  -3   1       47.51       30.36      1.23 o 
   2  -3   1     1059.09     1212.56     23.46 o 
   3  -3   1      549.52      639.04      5.62 o 
   4  -3   1        1.88        3.42      0.70 o 
   5  -3   1      825.82      794.83      7.93 o 
   6  -3   1      101.28       90.46      3.81 o 
   7  -3   1      187.24      171.12      3.84 o 
  -7  -2   1        6.66        4.74      0.47 o 
  -6  -2   1      354.10      329.63      5.22 o 
  -5  -2   1      251.23      236.05      4.95 o 
  -4  -2   1     1117.24     1110.49     12.05 o 
  -3  -2   1     1695.61     1784.22     13.10 o 
  -2  -2   1      757.86      758.85     15.53 o 
  -1  -2   1     1037.45      995.90     12.75 o 
   0  -2   1      173.18      208.70      9.00 o 
   2  -2   1     3933.79     3702.54     64.68 o 
   3  -2   1     5244.13     4955.05     17.03 o 
   4  -2   1      172.52      157.00      4.47 o 
   5  -2   1      920.60      903.43      9.95 o 
   6  -2   1       27.34       24.76      2.14 o 
   7  -2   1      287.09      278.76      5.42 o 
  -7  -1   1      158.14      170.15      4.50 o 
  -6  -1   1      151.70      150.16      3.50 o 
  -5  -1   1      169.78      205.52      3.33 o 
  -4  -1   1      159.55      137.45      4.17 o 
  -3  -1   1      197.25      247.18      4.60 o 
  -2  -1   1     1217.85     1264.60     25.02 o 
  -1  -1   1     2198.02     2117.18      7.93 o 
   0  -1   1       13.58       17.70      1.98 o 
   1  -1   1     2796.71     2744.11     11.01 o 
   2  -1   1      236.05      189.32      3.25 o 
   3  -1   1     1061.47      882.39      9.14 o 
   4  -1   1      618.18      577.51      8.79 o 
   5  -1   1       29.60       24.92      2.19 o 
   6  -1   1       32.13       44.42      2.89 o 
   7  -1   1      269.35      299.92      3.51 o 
  -7   0   1       45.68       50.35      2.56 o 
  -6   0   1      352.87      378.77      8.46 o 
  -5   0   1       10.79        7.43      0.64 o 
  -4   0   1      789.85      789.80     10.20 o 
  -3   0   1       55.12       92.86      2.85 o 
  -2   0   1     1298.95     1320.71     19.41 o 
  -1   0   1       89.98      109.79      2.75 o 
   0   0   1      364.66      371.95      2.18 o 
   1   0   1      221.57      269.99      2.87 o 
   2   0   1       73.24      126.39      2.73 o 
   3   0   1      916.17     1058.98     10.19 o 
   4   0   1       24.15       39.56      2.28 o 
   5   0   1      226.58      215.59      4.36 o 
   6   0   1      265.09      273.63      7.72 o 
   7   0   1      238.56      225.01      4.77 o 
  -7   1   1      112.80      102.63      2.36 o 
  -6   1   1      326.45      344.68      7.96 o 
  -5   1   1        6.64        5.95      1.02 o 
  -4   1   1      679.42      744.84     10.06 o 
  -3   1   1        0.50        2.19      0.46 o 
  -2   1   1      889.54      902.19     18.21 o 
   0   1   1      727.31      825.64     10.54 o 
   2   1   1     3032.61     3545.57    114.76 o 
   3   1   1     1241.75     1154.21     10.99 o 
   4   1   1      840.75      801.65      7.93 o 
   5   1   1      696.92      670.56      7.95 o 
   6   1   1      235.07      211.26      4.07 o 
   7   1   1       89.36       67.60      2.31 o 
  -7   2   1       39.53       49.09      2.29 o 
  -6   2   1       37.29       35.28      2.42 o 
  -5   2   1        6.61       11.39      0.97 o 
  -4   2   1      273.97      296.86      4.25 o 
  -3   2   1     1913.05     2112.89     15.93 o 
  -2   2   1        7.38        6.13      0.63 o 
  -1   2   1      705.92      537.75      4.75 o 
   0   2   1      146.94       95.41      1.92 o 
   1   2   1     1945.22     1898.78     19.97 o 
   2   2   1       54.66       24.96      1.33 o 
   3   2   1     1536.07     1365.72     12.47 o 
   4   2   1     1045.29     1042.09      6.37 o 
   5   2   1       24.20       29.83      2.39 o 
   6   2   1      205.20      189.95      3.66 o 
  -7   3   1        0.89        2.07      0.36 o 
  -6   3   1      159.62      159.80      4.76 o 
  -5   3   1      244.67      243.21      3.40 o 
  -4   3   1      660.17      648.58     23.22 o 
  -3   3   1       29.09        5.82      0.80 o 
  -2   3   1       95.98      102.90      2.77 o 
  -1   3   1     1513.24     1510.07      9.67 o 
   0   3   1      290.04      360.02      4.24 o 
   1   3   1     3760.12     3637.34     16.18 o 
   2   3   1     1016.38     1023.00      9.55 o 
   3   3   1     2319.68     2404.08     17.85 o 
   4   3   1      374.00      376.79      3.88 o 
   5   3   1       26.04       18.00      1.26 o 
   6   3   1      109.61      137.66      6.08 o 
  -7   4   1      174.40      164.12      4.17 o 
  -6   4   1       69.69       70.10      3.06 o 
  -5   4   1        5.68        6.09      1.00 o 
  -4   4   1       22.55       30.75      1.49 o 
  -3   4   1      572.40      595.23     20.16 o 
  -2   4   1        4.16        5.50      0.78 o 
  -1   4   1        3.86       15.14      1.10 o 
   0   4   1      300.64      360.35      5.00 o 
   1   4   1     2955.60     3024.03     15.42 o 
   2   4   1      101.89      104.22      3.17 o 
   3   4   1       21.91       27.62      0.99 o 
   4   4   1        2.06        3.69      0.66 o 
   5   4   1      219.37      206.18      6.06 o 
   6   4   1       61.72       61.28      2.46 o 
  -7   5   1       10.91       15.88      1.21 o 
  -6   5   1      357.27      365.53      6.59 o 
  -5   5   1      277.45      267.61      6.59 o 
  -4   5   1       12.43       11.60      0.78 o 
  -3   5   1      372.70      385.66      4.98 o 
  -2   5   1      378.69      346.88      6.29 o 
  -1   5   1     3303.88     3230.36     19.27 o 
   0   5   1     1338.61     1291.85     10.88 o 
   1   5   1      356.50      383.35      5.89 o 
   2   5   1        0.82        1.56      0.43 o 
   3   5   1      733.33      696.91      5.31 o 
   4   5   1     1058.94     1110.48     10.23 o 
   5   5   1      162.30      147.85      4.56 o 
  -7   6   1       11.22       17.24      1.07 o 
  -6   6   1        9.96        4.12      0.55 o 
  -5   6   1      146.70      154.00      3.48 o 
  -4   6   1      523.26      510.98      5.58 o 
  -3   6   1      701.87      710.34      5.37 o 
  -2   6   1      120.28       99.67      3.69 o 
  -1   6   1      141.53       93.76      3.30 o 
   0   6   1       20.02       12.33      1.18 o 
   1   6   1      258.99      282.08      4.10 o 
   2   6   1      135.16      137.71      3.35 o 
   3   6   1        0.28        0.30      0.30 o 
   4   6   1       13.38       16.87      1.18 o 
   5   6   1      158.22      154.49      3.79 o 
  -6   7   1       75.26       75.25      2.50 o 
  -5   7   1       84.36      102.50      2.64 o 
  -4   7   1       44.63       44.21      2.76 o 
  -3   7   1     1307.33     1251.98     32.70 o 
  -2   7   1       45.84       41.09      1.45 o 
  -1   7   1        0.32        0.42      0.26 o 
   0   7   1      115.45       99.47      2.43 o 
   1   7   1      214.44      194.06      3.94 o 
   2   7   1      977.87     1008.24     11.11 o 
   3   7   1       56.93       73.53      1.90 o 
   4   7   1      318.80      304.46      7.69 o 
  -6   8   1       73.34       68.17      2.42 o 
  -5   8   1      367.73      362.77      7.15 o 
  -4   8   1        4.74        4.18      0.64 o 
  -3   8   1       12.47       31.87     14.73 o 
  -2   8   1       89.82       73.65      2.48 o 
  -1   8   1        3.42        3.39      1.95 o 
   0   8   1       86.21      113.68      2.42 o 
   1   8   1      126.14      126.53      3.23 o 
   2   8   1      254.73      239.89      4.40 o 
   3   8   1      259.41      250.99      5.85 o 
  -5   9   1       76.12       78.51      2.34 o 
  -4   9   1      138.28      121.84      3.49 o 
  -3   9   1      500.43      545.19      9.86 o 
  -2   9   1       93.82       97.24      2.92 o 
  -1   9   1     1161.86     1212.22     10.44 o 
   0   9   1       16.78       16.51      1.44 o 
   1   9   1       18.14       20.69      1.22 o 
   2   9   1      209.90      193.64      4.19 o 
   3   9   1        4.62        4.72      0.64 o 
  -4  10   1        1.44        1.14      0.71 o 
  -3  10   1       41.45       39.37      1.59 o 
  -2  10   1       10.41       10.83      0.91 o 
  -1  10   1        1.47        3.18      0.52 o 
   0  10   1      492.82      440.67      7.61 o 
   1  10   1       17.70       16.66      1.21 o 
   2  10   1      293.28      261.21      4.19 o 
  -3  11   1        0.54        1.78      0.29 o 
  -2  11   1       42.84       42.67      1.66 o 
  -1  11   1      324.78      293.85      3.40 o 
   0  11   1        0.17        1.07      0.34 o 
   1 -12   2      366.05      343.72      4.70 o 
   2 -12   2      256.16      234.23      4.23 o 
  -2 -11   2       79.57       73.10      2.46 o 
  -1 -11   2        3.03        3.55      0.69 o 
   0 -11   2      167.77      158.28      4.22 o 
   1 -11   2       44.52       52.03      1.34 o 
   2 -11   2        0.28        1.84      0.36 o 
   3 -11   2        0.74        0.31      0.21 o 
   4 -11   2      151.65      117.41      4.86 o 
  -3 -10   2       52.08       51.69      2.31 o 
  -2 -10   2       18.85       24.22      1.88 o 
  -1 -10   2       23.27       21.95      1.88 o 
   0 -10   2       62.44       59.49      1.66 o 
   1 -10   2      149.73      149.44      3.13 o 
   2 -10   2      205.38      225.76      6.36 o 
   3 -10   2       72.25       86.47      2.38 o 
   4 -10   2        3.24        6.56      2.75 o 
   5 -10   2      288.10      262.77      4.20 o 
  -4  -9   2      102.20       83.49      2.84 o 
  -3  -9   2      109.46      116.87      4.24 o 
  -2  -9   2      191.96      209.24      3.97 o 
  -1  -9   2      119.55      122.57      4.66 o 
   0  -9   2       18.04       21.72      1.05 o 
   1  -9   2      227.08      208.27      5.46 o 
   2  -9   2        1.09        3.40      0.74 o 
   3  -9   2      137.19      151.02      4.65 o 
   4  -9   2       40.22       61.27      2.09 o 
   5  -9   2      274.63      288.74      5.55 o 
  -4  -8   2      228.18      211.34      4.29 o 
  -3  -8   2      506.41      541.79      9.00 o 
  -2  -8   2      358.70      349.34      5.22 o 
  -1  -8   2       91.10       70.68      1.82 o 
   0  -8   2      177.24      170.20      2.67 o 
   1  -8   2       84.78       92.11      3.47 o 
   2  -8   2     1090.29     1019.18      8.88 o 
   3  -8   2      113.22       81.71      3.59 o 
   4  -8   2     1464.42     1510.43     16.09 o 
   5  -8   2      462.70      490.38      5.16 o 
   6  -8   2       19.96       19.23      1.23 o 
  -5  -7   2      132.77      119.55      3.56 o 
  -4  -7   2       47.41       58.44      1.64 o 
  -3  -7   2      372.58      381.41      5.68 o 
  -2  -7   2       22.82       30.82      1.40 o 
  -1  -7   2       17.78       16.68      0.99 o 
   0  -7   2        6.57        5.86      0.79 o 
   1  -7   2      354.97      381.58      4.56 o 
   2  -7   2      167.26      173.40      3.37 o 
   3  -7   2      674.21      677.25      7.41 o 
   4  -7   2      164.50      183.37      5.58 o 
   5  -7   2       17.93       16.94      1.69 o 
   6  -7   2       12.08       15.19      0.99 o 
  -6  -6   2       65.01       66.27      2.39 o 
  -5  -6   2      257.69      273.44      6.40 o 
  -4  -6   2       48.62       60.26      1.72 o 
  -3  -6   2       79.14       84.73      1.97 o 
  -2  -6   2        4.51        6.43      0.93 o 
  -1  -6   2      342.00      396.09      6.40 o 
   0  -6   2       26.08       43.19      1.06 o 
   1  -6   2     2300.34     2357.25     14.75 o 
   2  -6   2        7.73        8.18      1.05 o 
   3  -6   2      155.50      131.47      4.07 o 
   4  -6   2       10.31       10.48      1.36 o 
   5  -6   2      343.24      319.75      7.33 o 
   6  -6   2      513.95      502.85      7.78 o 
  -6  -5   2       32.34       32.53      2.01 o 
  -5  -5   2       56.52       68.74      2.19 o 
  -4  -5   2      103.34      119.85      2.40 o 
  -3  -5   2      157.60      155.18      4.35 o 
  -2  -5   2      463.86      441.61      6.79 o 
  -1  -5   2      717.94      652.05     17.37 o 
   0  -5   2      372.09      351.56      5.34 o 
   1  -5   2      327.94      326.34      5.23 o 
   2  -5   2      112.40      112.02      3.48 o 
   3  -5   2      690.15      714.63     10.06 o 
   4  -5   2      469.85      467.89      8.59 o 
   5  -5   2       61.57       53.63      3.02 o 
   6  -5   2      399.67      378.65      6.95 o 
   7  -5   2        4.05        2.25      0.43 o 
  -6  -4   2       29.86       30.00      1.78 o 
  -5  -4   2       62.52       48.91      2.07 o 
  -4  -4   2       41.12       26.51      0.92 o 
  -3  -4   2      191.61      176.85      4.72 o 
  -2  -4   2     1715.81     1573.35     20.00 o 
  -1  -4   2     1925.32     1796.74     10.00 o 
   0  -4   2      482.01      417.52      4.37 o 
   1  -4   2       15.64       25.25      0.81 o 
   2  -4   2      400.22      310.48      3.27 o 
   3  -4   2     2355.08     2226.70     11.16 o 
   4  -4   2      499.25      497.65      5.65 o 
   5  -4   2      131.12      152.50      5.83 o 
   6  -4   2      505.55      524.97     14.27 o 
   7  -4   2        6.89        4.74      0.52 o 
  -7  -3   2       31.99       25.20      1.41 o 
  -6  -3   2      165.04      161.54      3.75 o 
  -5  -3   2        0.54        0.55      0.30 o 
  -4  -3   2      453.99      471.69      7.47 o 
  -3  -3   2       16.00        8.72      0.61 o 
  -2  -3   2        0.51        5.26      0.40 o 
  -1  -3   2      609.60      617.17      2.99 o 
   1  -3   2      256.10      278.73      8.74 o 
   2  -3   2      337.50      325.18      5.46 o 
   3  -3   2     1054.52     1088.01      9.96 o 
   4  -3   2       72.96       72.12      2.95 o 
   5  -3   2       57.62       61.83      3.04 o 
   6  -3   2      575.77      617.18      9.95 o 
   7  -3   2        6.22        4.48      0.62 o 
  -7  -2   2       26.21       19.86      1.49 o 
  -6  -2   2      155.68      180.69      3.85 o 
  -5  -2   2      747.93      837.47      9.41 o 
  -4  -2   2       83.58       84.40      3.19 o 
  -3  -2   2       51.28       57.85      1.42 o 
  -2  -2   2     3883.03     3867.40     15.48 o 
   1  -2   2     1442.74     1386.59      8.23 o 
   2  -2   2     1071.51     1096.51      8.08 o 
   3  -2   2       12.08       29.22      1.62 o 
   4  -2   2       34.59       43.31      2.30 o 
   5  -2   2        1.77        4.38      0.85 o 
   6  -2   2      254.40      255.11      6.63 o 
   7  -2   2        0.53        0.70      0.37 o 
  -7  -1   2      424.93      431.57      7.44 o 
  -6  -1   2       10.52       14.24      3.67 o 
  -5  -1   2      505.73      507.28      5.15 o 
  -4  -1   2      229.09      219.80      5.22 o 
  -3  -1   2      373.29      336.06      3.11 o 
  -2  -1   2      495.50      450.22      2.64 o 
  -1  -1   2     2481.46     2541.09     10.15 o 
   0  -1   2      223.40      270.02      2.60 o 
   1  -1   2      470.98      490.11      3.98 o 
   2  -1   2     2779.77     2675.16     13.78 o 
   3  -1   2     1724.91     1594.73     12.63 o 
   4  -1   2      972.58      923.80     11.18 o 
   5  -1   2       14.72       14.25      1.48 o 
   6  -1   2     1353.70     1267.52     15.37 o 
   7  -1   2       44.98       35.96      1.78 o 
  -7   0   2        1.56        3.17      0.74 o 
  -6   0   2       88.23       74.61      3.68 o 
  -5   0   2      155.48      194.82      5.50 o 
  -4   0   2       71.62       42.39      2.35 o 
  -3   0   2     1035.54     1093.35      6.03 o 
  -2   0   2       69.17       67.86      0.92 o 
  -1   0   2      487.42      599.07      8.02 o 
   0   0   2     1406.63     1466.20     40.83 o 
   1   0   2     2352.42     2333.22     10.54 o 
   2   0   2      725.51      737.98      7.20 o 
   3   0   2      155.15      117.30      3.46 o 
   4   0   2       59.60       52.19      2.02 o 
   5   0   2       69.87       88.86      2.88 o 
   6   0   2       25.29       37.38      1.64 o 
  -7   1   2      157.26      156.05      3.11 o 
  -6   1   2       76.95       83.45      3.79 o 
  -5   1   2        8.97       14.92      1.11 o 
  -4   1   2      112.48      102.27      2.31 o 
  -3   1   2     1788.79     1773.39     23.50 o 
  -2   1   2      206.88      198.79      5.64 o 
  -1   1   2     1832.68     2121.73     28.92 o 
   0   1   2       23.89       16.57      0.43 o 
   1   1   2      121.28      137.51      4.34 o 
   2   1   2      134.49       97.12      3.12 o 
   3   1   2      965.92     1053.09     10.92 o 
   4   1   2      642.36      638.48      7.53 o 
   5   1   2       80.61       84.03      2.82 o 
   6   1   2      225.39      245.84     11.35 o 
  -7   2   2       99.85      112.23      3.16 o 
  -6   2   2      521.86      545.69      9.28 o 
  -5   2   2      929.81     1015.61      8.99 o 
  -4   2   2      126.16      131.31      5.26 o 
  -3   2   2      253.96      283.71      4.93 o 
  -2   2   2     2147.69     2261.91     12.50 o 
  -1   2   2      329.89      370.62      9.64 o 
   0   2   2      405.88      421.40      4.79 o 
   1   2   2     3392.54     3650.50    167.72 o 
   2   2   2     1711.01     1725.78     12.97 o 
   3   2   2       80.13      104.56      3.59 o 
   4   2   2     1214.12     1213.93     13.76 o 
   5   2   2       72.01       62.03      2.36 o 
   6   2   2       70.38       55.24      2.17 o 
  -7   3   2      246.90      294.99      5.79 o 
  -6   3   2      103.82      107.08      2.75 o 
  -5   3   2        3.53        1.88      0.43 o 
  -4   3   2      463.89      474.82     13.02 o 
  -3   3   2     1879.77     1995.02     14.95 o 
  -2   3   2      665.10      623.60      7.06 o 
  -1   3   2        2.58       23.80      1.26 o 
   0   3   2     3790.93     3811.37     17.01 o 
   1   3   2     1078.44     1112.05      9.65 o 
   2   3   2     1006.30      942.63     10.01 o 
   3   3   2       46.51       70.75      1.58 o 
   4   3   2      169.07      166.31      3.06 o 
   5   3   2       26.64       27.57      1.47 o 
   6   3   2       26.44       23.39      1.54 o 
  -7   4   2       70.34       64.87      2.60 o 
  -6   4   2       32.20       36.24      1.63 o 
  -5   4   2       54.37       58.12      2.13 o 
  -4   4   2       94.12       86.11      2.36 o 
  -3   4   2      141.58      143.89      4.19 o 
  -2   4   2     1132.08     1218.46     11.16 o 
  -1   4   2        0.51        1.04      0.40 o 
   0   4   2       40.37       22.17      1.37 o 
   1   4   2       77.49       57.61      2.23 o 
   2   4   2     1111.50     1199.84     12.25 o 
   3   4   2       81.29       88.31      1.86 o 
   4   4   2      420.83      411.84     14.02 o 
   5   4   2       19.35       19.79      1.81 o 
  -7   5   2      193.64      192.80      4.15 o 
  -6   5   2      327.45      316.00     11.53 o 
  -5   5   2       41.32       46.67      3.08 o 
  -4   5   2        5.97       10.62      5.13 o 
  -3   5   2      278.64      252.07      5.99 o 
  -2   5   2      460.19      505.59      7.88 o 
  -1   5   2      132.35      159.27      4.14 o 
   0   5   2      226.18      253.22      5.19 o 
   1   5   2       22.77       27.58      1.75 o 
   2   5   2      168.89      188.49      2.51 o 
   3   5   2      199.32      182.83      3.26 o 
   4   5   2      173.13      199.62      4.14 o 
   5   5   2       73.12       74.35      2.91 o 
  -7   6   2      207.72      208.60      3.64 o 
  -6   6   2        6.04        5.37      0.61 o 
  -5   6   2        1.63        6.23      0.84 o 
  -4   6   2       10.99        9.14      0.70 o 
  -3   6   2      257.08      273.97      3.79 o 
  -2   6   2      927.97      862.59      6.47 o 
  -1   6   2       55.38       58.48      2.76 o 
   0   6   2       73.96       79.14      2.70 o 
   1   6   2       23.70       18.46      0.92 o 
   2   6   2       19.52       13.39      1.10 o 
   3   6   2       38.05       35.64      1.41 o 
   4   6   2      816.48      794.53     24.89 o 
  -6   7   2      167.39      167.55      5.08 o 
  -5   7   2      122.48      133.65      2.99 o 
  -4   7   2      803.34      783.68      9.52 o 
  -3   7   2        8.64       10.35      2.29 o 
  -2   7   2      143.32      119.85      5.24 o 
  -1   7   2      121.34      148.86      2.82 o 
   0   7   2       70.04       50.82      1.94 o 
   1   7   2       48.02       46.53      1.94 o 
   2   7   2      170.77      172.74      5.93 o 
   3   7   2        5.89        5.14      1.00 o 
   4   7   2       98.49       75.08      2.16 o 
  -5   8   2      200.00      220.09      4.52 o 
  -4   8   2       65.84       71.63      2.39 o 
  -3   8   2       20.01       18.84      1.92 o 
  -2   8   2      852.54      858.95     13.06 o 
  -1   8   2        0.96        2.69      0.56 o 
   0   8   2      151.87      147.15      3.53 o 
   1   8   2      541.94      562.30     18.77 o 
   2   8   2      128.68      153.71      3.25 o 
   3   8   2       80.76       79.94      2.99 o 
  -4   9   2       23.80       24.98      1.80 o 
  -3   9   2       68.08       66.97      3.32 o 
  -2   9   2        0.30        0.65      0.41 o 
  -1   9   2        5.88        4.77      1.19 o 
   0   9   2       22.48       22.90      1.30 o 
   1   9   2      243.67      221.77      3.45 o 
   2   9   2       26.88       22.47      1.55 o 
  -4  10   2        5.51        8.78      0.60 o 
  -3  10   2        2.19        0.96      0.31 o 
  -2  10   2     1093.84     1133.89      8.52 o 
  -1  10   2        0.38        0.69      0.31 o 
   0  10   2      176.38      170.67      4.29 o 
   1  10   2      143.57      135.93      3.37 o 
  -1 -12   3       32.29       38.60      1.56 o 
   0 -12   3      166.01      163.86      3.37 o 
   1 -12   3        4.78        3.64      0.37 o 
   2 -12   3        0.92        5.80      0.73 o 
  -2 -11   3      196.22      201.49      4.58 o 
  -1 -11   3        4.07        5.61      0.91 o 
   0 -11   3      250.00      266.27      5.80 o 
   1 -11   3        0.36        0.68      0.31 o 
   2 -11   3       29.29       22.51      1.81 o 
   3 -11   3       14.97       13.56      1.30 o 
   4 -11   3       82.04       90.05      2.51 o 
  -3 -10   3       51.99       52.06      2.48 o 
  -2 -10   3      142.94      145.87      4.78 o 
  -1 -10   3      213.15      203.73      5.81 o 
   0 -10   3       49.59       57.91      2.12 o 
   1 -10   3      188.65      222.17      5.67 o 
   2 -10   3      121.95      142.12      4.17 o 
   3 -10   3       84.58       81.84      2.97 o 
   4 -10   3      103.22       78.36      3.76 o 
   5 -10   3      187.67      160.11      3.10 o 
  -4  -9   3      141.22      141.70      4.18 o 
  -3  -9   3      331.93      347.28      7.58 o 
  -2  -9   3       18.02       16.98      1.19 o 
  -1  -9   3      183.48      160.20      3.50 o 
   0  -9   3       30.74       34.70      2.40 o 
   1  -9   3       81.07       82.56      3.55 o 
   2  -9   3       44.72       34.97      2.17 o 
   3  -9   3        7.35       14.70      1.38 o 
   4  -9   3       94.96       91.80      3.49 o 
   5  -9   3       58.02       38.08      1.95 o 
  -5  -8   3       10.12       21.95      1.08 o 
  -4  -8   3      288.68      308.95      4.05 o 
  -3  -8   3        2.72        7.62      4.97 o 
  -2  -8   3      316.08      336.48      5.10 o 
  -1  -8   3      113.03      124.46      2.38 o 
   0  -8   3       90.94       85.37      1.87 o 
   1  -8   3        6.34        3.98      1.01 o 
   2  -8   3      653.86      597.51      5.35 o 
   3  -8   3       11.78        9.60      1.25 o 
   4  -8   3       82.47      105.79      4.10 o 
   5  -8   3       76.81       71.23      1.91 o 
   6  -8   3        1.42        0.57      0.26 o 
  -5  -7   3       16.33       17.16      2.31 o 
  -4  -7   3      134.55      134.94      4.08 o 
  -3  -7   3      153.60      155.78      2.75 o 
  -2  -7   3      968.60      952.07      6.69 o 
  -1  -7   3       75.70       57.09      2.68 o 
   0  -7   3       82.35       85.91      3.03 o 
   1  -7   3      679.16      654.76      4.79 o 
   2  -7   3      116.31      101.16      2.15 o 
   3  -7   3      612.34      594.61      6.78 o 
   4  -7   3       57.28       70.87      3.48 o 
   5  -7   3     1030.29     1113.29     13.20 o 
   6  -7   3      168.26      162.94     10.87 o 
  -6  -6   3      134.54      118.36      3.43 o 
  -5  -6   3       36.86       24.48      1.03 o 
  -4  -6   3       67.79       62.29      1.77 o 
  -3  -6   3        0.26        1.24      0.29 o 
  -2  -6   3        4.24       10.11      1.14 o 
  -1  -6   3      893.11      953.56     10.23 o 
   0  -6   3        6.31        8.84      0.50 o 
   1  -6   3      387.03      399.56      4.47 o 
   2  -6   3       70.37       76.99      3.06 o 
   3  -6   3       82.84       92.17      4.23 o 
   4  -6   3       57.23       46.90      2.82 o 
   5  -6   3       27.21       27.37      2.12 o 
   6  -6   3       86.65      105.54      3.34 o 
  -6  -5   3       37.95       40.60      2.16 o 
  -5  -5   3      176.60      199.15      3.04 o 
  -4  -5   3      123.42      118.57      2.32 o 
  -3  -5   3       84.11       86.63      3.22 o 
  -2  -5   3      227.20      276.70      5.35 o 
  -1  -5   3      427.51      472.18      8.83 o 
   0  -5   3      773.88      766.18      5.90 o 
   1  -5   3      117.91      159.40      2.59 o 
   2  -5   3      381.61      445.09      7.05 o 
   3  -5   3       99.32       99.13      3.80 o 
   4  -5   3       39.10       35.72      2.40 o 
   5  -5   3      428.43      385.20      6.05 o 
   6  -5   3      275.38      274.85      4.30 o 
  -7  -4   3       81.20       79.39      2.14 o 
  -6  -4   3      191.81      207.10      9.60 o 
  -5  -4   3      388.68      453.68      6.07 o 
  -4  -4   3      765.50      827.10      7.56 o 
  -3  -4   3      975.45      960.84     29.09 o 
  -2  -4   3     1117.80     1030.26      4.54 o 
  -1  -4   3      101.56      123.44      2.65 o 
   0  -4   3     2611.40     2638.83     23.69 o 
   1  -4   3      222.59      264.56      3.59 o 
   2  -4   3      653.48      674.34     12.16 o 
   3  -4   3        6.97        8.43      0.83 o 
   4  -4   3      172.32      173.57      5.13 o 
   5  -4   3      157.40      136.02      4.70 o 
   6  -4   3        2.59        5.35      2.60 o 
  -7  -3   3       21.80       28.94      1.64 o 
  -6  -3   3       31.65       25.37      1.41 o 
  -5  -3   3      125.48       97.50      4.97 o 
  -4  -3   3     1431.70     1371.44     13.35 o 
  -3  -3   3      412.82      319.64      6.62 o 
  -2  -3   3     1215.75     1060.82      5.38 o 
  -1  -3   3     2742.62     2527.36     12.46 o 
   0  -3   3     1835.38     1991.61      8.61 o 
   1  -3   3      408.37      486.36      4.30 o 
   2  -3   3     3150.04     3082.79     13.89 o 
   3  -3   3      681.58      570.10      7.05 o 
   4  -3   3      300.31      310.03      4.46 o 
   5  -3   3        2.42       16.00      1.59 o 
   6  -3   3        1.73        2.13      0.73 o 
  -7  -2   3       24.01       19.77      1.54 o 
  -6  -2   3      197.57      175.05      3.74 o 
  -5  -2   3      428.79      413.02      5.20 o 
  -4  -2   3       85.39       99.22      3.44 o 
  -3  -2   3        7.63       21.20      0.86 o 
  -2  -2   3      558.50      525.63      3.80 o 
  -1  -2   3      176.34      176.65      3.59 o 
   0  -2   3      731.52      887.50      6.46 o 
   1  -2   3      316.81      355.86      4.50 o 
   2  -2   3     1189.37     1359.84      9.34 o 
   3  -2   3        2.44        9.86      0.96 o 
   4  -2   3        0.40        4.08      0.54 o 
   5  -2   3       37.06       44.66      2.50 o 
   6  -2   3      210.98      239.48      6.19 o 
  -7  -1   3      732.91      697.78      9.61 o 
  -6  -1   3      281.88      310.94      6.88 o 
  -5  -1   3      754.20      843.67      8.48 o 
  -4  -1   3      280.40      306.28      6.24 o 
  -3  -1   3       68.57       87.63      8.82 o 
  -2  -1   3      487.61      583.33      3.48 o 
  -1  -1   3     2145.14     2238.09     10.48 o 
   1  -1   3       12.29       29.20      0.78 o 
   2  -1   3       22.90       19.16      1.15 o 
   3  -1   3     1003.85      929.36      9.81 o 
   4  -1   3      243.17      244.52      5.94 o 
   5  -1   3       39.12       45.49      2.68 o 
   6  -1   3       79.24       90.96      3.81 o 
  -7   0   3        5.46        5.48      0.91 o 
  -6   0   3       30.65       36.49      1.64 o 
  -5   0   3       67.72       82.45      2.56 o 
  -4   0   3     1314.08     1369.17     13.74 o 
  -3   0   3      347.63      299.44      3.08 o 
  -2   0   3      447.65      314.78      7.30 o 
  -1   0   3      438.89      455.58      3.96 o 
   0   0   3      817.56     1045.54      5.92 o 
   1   0   3     1244.41     1406.44     21.84 o 
   2   0   3      150.97      104.24      7.47 o 
   3   0   3      434.25      343.07      6.22 o 
   4   0   3      209.11      182.39      3.78 o 
   5   0   3      181.27      153.61      5.25 o 
   6   0   3       12.62        5.37      0.94 o 
  -7   1   3      122.11      129.77      3.41 o 
  -6   1   3       69.56       59.88      2.14 o 
  -5   1   3     1480.02     1353.89     18.21 o 
  -4   1   3     1575.39     1534.45     15.10 o 
  -3   1   3     1822.29     1707.45     11.41 o 
  -2   1   3      686.80      661.81     11.40 o 
  -1   1   3        3.02        2.59      0.70 o 
   0   1   3     1107.11     1163.27      4.73 o 
   1   1   3      679.29      743.71      9.27 o 
   2   1   3      139.46      121.94      2.17 o 
   3   1   3     1886.07     1944.89     16.31 o 
   4   1   3       21.17       23.31      2.13 o 
   5   1   3       22.61       21.74      1.43 o 
   6   1   3       18.72       18.97      1.03 o 
  -7   2   3      210.35      205.21      3.88 o 
  -6   2   3       23.82       25.62      2.59 o 
  -5   2   3        2.28        1.77      0.35 o 
  -4   2   3      366.25      409.82      5.11 o 
  -3   2   3      634.82      647.67      7.67 o 
  -2   2   3      259.52      281.32      4.46 o 
  -1   2   3       39.16       41.25      1.33 o 
   0   2   3     3019.97     3269.32     72.17 o 
   1   2   3      177.77      182.89      5.47 o 
   2   2   3      313.77      393.49      6.52 o 
   3   2   3       36.31       18.60      1.15 o 
   4   2   3      177.93      177.60      4.04 o 
   5   2   3       27.74       33.00      1.65 o 
   6   2   3       24.49       30.78      1.11 o 
  -7   3   3      285.61      325.78      6.08 o 
  -6   3   3      554.77      593.00      9.83 o 
  -5   3   3      323.96      344.94      4.98 o 
  -4   3   3      360.74      403.61      7.90 o 
  -3   3   3      813.39      966.80     10.34 o 
  -2   3   3      476.50      432.91      6.22 o 
  -1   3   3       21.90       49.16      1.98 o 
   0   3   3     1373.38     1346.83     11.10 o 
   1   3   3       51.53       56.70      2.15 o 
   2   3   3     1008.30     1033.44     11.42 o 
   3   3   3     1368.57     1409.70     19.64 o 
   4   3   3       38.85       50.01      2.20 o 
   5   3   3      104.09      114.07      4.32 o 
  -7   4   3      203.73      237.51      4.93 o 
  -6   4   3      252.25      253.98      4.23 o 
  -5   4   3       64.87       48.55      1.94 o 
  -4   4   3      167.62      143.52      2.63 o 
  -3   4   3      528.25      518.76      8.26 o 
  -2   4   3      644.96      622.99      8.32 o 
  -1   4   3      346.89      310.78      5.52 o 
   0   4   3      483.27      496.46      7.05 o 
   1   4   3      957.98      928.44     10.08 o 
   2   4   3       21.70       48.75      8.72 o 
   3   4   3       32.95       20.20      1.38 o 
   4   4   3       98.17      101.80      5.20 o 
   5   4   3      142.91      140.70      4.19 o 
  -7   5   3       67.17       64.42      2.33 o 
  -6   5   3       75.86       82.55      2.48 o 
  -5   5   3        5.70       13.59      1.75 o 
  -4   5   3      430.22      422.71      5.08 o 
  -3   5   3      918.51      884.94      5.54 o 
  -2   5   3      438.04      462.88      7.77 o 
  -1   5   3      186.83      195.04      4.80 o 
   0   5   3      341.96      335.81      6.43 o 
   1   5   3      203.97      202.43      2.98 o 
   2   5   3        4.57        3.53      0.51 o 
   3   5   3      253.44      238.53     11.43 o 
   4   5   3        2.92        2.77      0.55 o 
   5   5   3       57.44       44.97      1.84 o 
  -6   6   3      178.70      204.70      4.76 o 
  -5   6   3      530.15      533.84     11.12 o 
  -4   6   3      361.88      373.54      4.43 o 
  -3   6   3      356.76      352.77      6.94 o 
  -2   6   3      211.45      217.62      4.16 o 
  -1   6   3       80.85       86.08      2.68 o 
   0   6   3      357.18      353.68      5.18 o 
   1   6   3      160.64      158.51      3.69 o 
   2   6   3       26.15       28.01      1.65 o 
   3   6   3      439.22      494.95     19.70 o 
   4   6   3       42.31       51.98      2.17 o 
  -6   7   3      365.05      341.56      4.92 o 
  -5   7   3       80.95       81.39      2.90 o 
  -4   7   3        0.12        1.16      0.43 o 
  -3   7   3      100.97      106.71      4.45 o 
  -2   7   3      574.16      567.49     10.40 o 
  -1   7   3       33.96       39.69      3.11 o 
   0   7   3       36.78       30.38      1.63 o 
   1   7   3        1.22        5.54      2.40 o 
   2   7   3        2.17        1.98      0.75 o 
   3   7   3       67.93       64.47      2.93 o 
  -4   8   3      114.68      121.85      4.21 o 
  -3   8   3      438.55      431.30      8.76 o 
  -2   8   3       42.87       52.39      2.35 o 
  -1   8   3       39.96       35.03      1.92 o 
   0   8   3      129.65      133.43      3.31 o 
   1   8   3      497.91      497.75      9.02 o 
   2   8   3       12.34       11.58      1.27 o 
   3   8   3       44.86       35.98      1.64 o 
  -5   9   3       99.61      111.11      2.63 o 
  -4   9   3       34.99       33.43      1.32 o 
  -3   9   3       89.94       88.30      3.02 o 
  -2   9   3       35.61       34.91      1.62 o 
  -1   9   3      623.15      623.24     10.64 o 
   0   9   3        8.24        6.29      1.00 o 
   1   9   3      170.91      176.96      4.47 o 
  -3  10   3      175.02      177.08      2.74 o 
  -2  10   3      165.16      170.54      3.54 o 
  -1  10   3      111.27      115.55      3.27 o 
   0  10   3       30.92       28.52      1.50 o 
  -1 -12   4       56.03       61.45      2.18 o 
   0 -12   4       50.56       58.97      2.23 o 
   1 -12   4      216.90      224.69      3.83 o 
   2 -12   4        9.96       15.14      1.15 o 
  -3 -11   4        5.97        5.38      0.64 o 
  -2 -11   4      405.89      433.98      7.05 o 
  -1 -11   4       21.25       29.40      2.02 o 
   0 -11   4       72.13       64.81      2.42 o 
   1 -11   4       57.06       42.90      2.10 o 
   2 -11   4       22.63       30.82      1.90 o 
   3 -11   4        7.71        7.94      0.99 o 
   4 -11   4       40.48       57.24      1.90 o 
  -4 -10   4      513.69      494.79      5.73 o 
  -3 -10   4      400.15      424.27      7.37 o 
  -2 -10   4      184.50      200.27      3.71 o 
  -1 -10   4      189.06      187.01      5.61 o 
   0 -10   4        8.59       12.59      1.47 o 
   1 -10   4      108.41       95.82      3.83 o 
   2 -10   4      139.17      157.44      4.55 o 
   3 -10   4       68.48       63.30      2.18 o 
   4 -10   4      131.66      148.27      4.80 o 
  -4  -9   4        3.50        5.19      0.56 o 
  -3  -9   4      212.74      225.40      4.04 o 
  -2  -9   4      222.87      221.93      4.14 o 
  -1  -9   4      298.37      281.10      4.59 o 
   0  -9   4      342.23      370.15      7.92 o 
   1  -9   4      686.37      782.53      7.82 o 
   2  -9   4      627.76      671.84      9.81 o 
   3  -9   4      553.82      521.39      7.74 o 
   4  -9   4       71.04       61.80      2.79 o 
   5  -9   4        0.93        2.97      0.56 o 
  -5  -8   4       45.25       47.98      1.91 o 
  -4  -8   4      312.53      328.04      4.70 o 
  -3  -8   4       14.73       22.09      5.43 o 
  -2  -8   4       21.93       28.80      1.48 o 
  -1  -8   4      194.60      179.27      2.86 o 
   0  -8   4       24.51       29.88      0.95 o 
   1  -8   4      215.98      210.07      3.10 o 
   2  -8   4       57.16       74.82      2.16 o 
   3  -8   4      337.81      330.87      7.24 o 
   4  -8   4       75.02       66.44      3.21 o 
   5  -8   4      127.64      101.00      3.46 o 
  -5  -7   4      261.07      286.50      3.23 o 
  -4  -7   4       16.30       16.43      0.94 o 
  -3  -7   4      798.82      799.66      6.31 o 
  -2  -7   4      219.49      224.93      3.19 o 
  -1  -7   4      516.56      525.45      8.24 o 
   0  -7   4      413.29      359.95      6.39 o 
   1  -7   4      562.98      479.28      4.51 o 
   2  -7   4        0.58        2.58      0.38 o 
   3  -7   4      221.80      232.50      6.05 o 
   4  -7   4       27.30       22.17      1.95 o 
   5  -7   4      106.62      106.39      3.87 o 
   6  -7   4       55.17       67.05      2.22 o 
  -6  -6   4       27.70       35.24      1.53 o 
  -5  -6   4      140.11      143.79      4.48 o 
  -4  -6   4       31.49       29.94      2.77 o 
  -3  -6   4      680.87      681.21      5.61 o 
  -2  -6   4      881.83      773.28     10.13 o 
  -1  -6   4     1959.56     1980.37     20.11 o 
   0  -6   4        9.03       12.85      1.79 o 
   1  -6   4       63.04       79.34      2.02 o 
   2  -6   4      137.80      112.53      4.83 o 
   3  -6   4        2.68        4.72      0.61 o 
   4  -6   4      391.11      441.20      8.71 o 
   5  -6   4       19.85       31.03      2.18 o 
   6  -6   4      194.31      177.58      3.96 o 
  -6  -5   4      303.70      258.25      4.42 o 
  -5  -5   4      321.56      291.89      6.27 o 
  -4  -5   4      175.36      173.83      2.78 o 
  -3  -5   4     1981.14     2065.75     16.52 o 
  -2  -5   4     1660.21     1730.97      9.42 o 
  -1  -5   4      187.43      158.53      3.58 o 
   0  -5   4      540.07      579.11     11.58 o 
   1  -5   4      175.91      185.06     16.44 o 
   2  -5   4     1560.68     1446.54     13.47 o 
   3  -5   4       83.83       73.26      1.81 o 
   4  -5   4       51.32       43.96      2.71 o 
   5  -5   4      384.34      401.88      7.99 o 
   6  -5   4       24.07       33.34      1.51 o 
  -7  -4   4        5.32        8.95      0.80 o 
  -6  -4   4       58.39       64.69      2.13 o 
  -5  -4   4      499.10      515.21      6.46 o 
  -4  -4   4      103.53       92.26      1.97 o 
  -3  -4   4        4.16        4.49      0.72 o 
  -2  -4   4      104.11       79.25      2.61 o 
  -1  -4   4     1040.69     1040.00      8.93 o 
   0  -4   4     1173.60     1102.62     27.66 o 
   1  -4   4      820.41      769.04      8.42 o 
   2  -4   4       20.16       28.35      1.73 o 
   3  -4   4       68.53       66.41      2.84 o 
   4  -4   4        2.08        1.78      0.42 o 
   5  -4   4       81.93       69.70      3.30 o 
   6  -4   4        5.37        8.40      0.67 o 
  -7  -3   4       88.53       94.79      3.03 o 
  -6  -3   4      400.01      455.84      5.96 o 
  -5  -3   4      914.97      933.93      8.74 o 
  -4  -3   4      947.95      962.82     10.22 o 
  -3  -3   4      567.98      492.10      8.75 o 
  -2  -3   4      771.17      688.72     16.18 o 
  -1  -3   4      367.87      334.24      4.71 o 
   0  -3   4      395.97      458.30      3.98 o 
   1  -3   4       18.36        8.73      1.93 o 
   2  -3   4     1227.44     1172.64     10.69 o 
   3  -3   4      685.20      731.08      5.95 o 
   4  -3   4       37.25       30.15      2.17 o 
   5  -3   4       81.04       77.52      3.41 o 
   6  -3   4      109.42       84.85      3.31 o 
  -7  -2   4      144.60      155.10      4.23 o 
  -6  -2   4       98.79       93.19      2.69 o 
  -5  -2   4      329.22      282.71      5.02 o 
  -4  -2   4      149.81      124.13      3.79 o 
  -3  -2   4     2015.58     2053.62     17.35 o 
  -2  -2   4      464.41      358.49      3.30 o 
  -1  -2   4     2644.30     2586.15     13.40 o 
   0  -2   4      996.45     1242.54      8.91 o 
   1  -2   4     1228.04     1401.51      6.54 o 
   2  -2   4      682.45      644.05     17.10 o 
   3  -2   4      403.80      386.45     10.87 o 
   4  -2   4       29.33       30.97      1.45 o 
   5  -2   4       55.66       57.68      2.81 o 
   6  -2   4       37.67       31.24      2.08 o 
  -7  -1   4      521.53      480.26      7.72 o 
  -6  -1   4       78.22       90.48      3.87 o 
  -5  -1   4      134.84      131.75      2.80 o 
  -4  -1   4      704.40      762.09      9.93 o 
  -3  -1   4       16.23       30.14      0.96 o 
  -2  -1   4     3242.83     3444.05     19.00 o 
  -1  -1   4     2435.83     2340.22     12.09 o 
   0  -1   4     2991.69     3260.41     14.19 o 
   1  -1   4        5.38        6.22      1.74 o 
   2  -1   4        0.78        2.57      0.98 o 
   3  -1   4      248.10      259.69      5.43 o 
   4  -1   4        4.70        6.14      0.68 o 
   5  -1   4      106.02      110.30      4.15 o 
   6  -1   4      188.33      175.18      4.74 o 
  -7   0   4       23.32       18.66      1.52 o 
  -6   0   4     1053.99     1078.06      8.87 o 
  -5   0   4      387.76      455.56      5.98 o 
  -4   0   4      725.19      731.98     10.05 o 
  -3   0   4        0.16        2.23      0.56 o 
  -2   0   4      799.41      828.72      4.89 o 
  -1   0   4     4613.33     4554.83     20.05 o 
   0   0   4      509.27      416.63      5.75 o 
   1   0   4        2.07        3.86      0.58 o 
   2   0   4      114.84      112.98      2.98 o 
   3   0   4     1277.69     1317.79     13.25 o 
   4   0   4       32.03       38.51      2.73 o 
   5   0   4      553.37      611.49      7.39 o 
   6   0   4       16.08       24.73      1.04 o 
  -7   1   4      402.11      448.32     15.99 o 
  -6   1   4      181.27      175.00      3.90 o 
  -5   1   4      313.25      292.44      4.47 o 
  -4   1   4      393.79      367.95      7.30 o 
  -3   1   4     1928.19     1943.13     12.59 o 
  -2   1   4        0.22        1.86      0.30 o 
  -1   1   4       11.38        7.23      0.48 o 
   0   1   4        7.92       19.08      0.89 o 
   1   1   4      850.55      862.85     20.42 o 
   2   1   4       80.15      130.10      3.84 o 
   3   1   4      363.71      347.43      6.70 o 
   4   1   4       17.91       12.29      1.63 o 
   5   1   4       12.39       10.04      0.93 o 
   6   1   4       57.24       48.65      1.29 o 
  -7   2   4      159.43      155.29      5.83 o 
  -6   2   4      196.78      172.84      3.41 o 
  -5   2   4      679.91      606.35      7.13 o 
  -4   2   4     2969.63     2808.68     22.33 o 
  -3   2   4      750.02      749.64      8.55 o 
  -2   2   4       27.37       18.86      1.87 o 
  -1   2   4      514.22      551.61      7.61 o 
   0   2   4      913.85      959.05      9.76 o 
   1   2   4      179.55      178.55      4.13 o 
   2   2   4     2236.49     2303.90     18.16 o 
   3   2   4      353.44      323.17     10.52 o 
   4   2   4      248.58      218.79      6.72 o 
   5   2   4       68.57       73.92      2.45 o 
  -7   3   4      248.74      250.73      5.16 o 
  -6   3   4      262.16      301.05      6.84 o 
  -5   3   4       59.70       77.37      2.38 o 
  -4   3   4      155.71      156.07      3.07 o 
  -3   3   4      147.60      153.78      4.18 o 
  -2   3   4      551.84      566.60      7.55 o 
  -1   3   4     1018.69     1049.96     24.71 o 
   0   3   4     1078.27     1074.98      7.52 o 
   1   3   4      903.81      941.82     10.03 o 
   2   3   4       20.53       14.56      1.49 o 
   3   3   4       56.96       62.22      3.35 o 
   4   3   4       51.79       55.07      2.23 o 
   5   3   4      124.45      119.04      3.87 o 
  -7   4   4      384.14      433.63      6.48 o 
  -6   4   4       84.96      118.94      4.18 o 
  -5   4   4        1.39        2.42      0.52 o 
  -4   4   4      106.26      118.45      2.52 o 
  -3   4   4     1324.94     1280.56     32.64 o 
  -2   4   4      339.00      253.12      5.57 o 
  -1   4   4     3701.31     3652.66     21.96 o 
   0   4   4      128.72      109.46      3.59 o 
   1   4   4      281.90      259.76      4.49 o 
   2   4   4        2.69        5.26      1.05 o 
   3   4   4       36.44       63.01      2.41 o 
   4   4   4      994.28     1079.68     17.91 o 
   5   4   4        9.43       16.44      1.17 o 
  -7   5   4       22.60       30.71      1.48 o 
  -6   5   4       14.78        8.15      1.08 o 
  -5   5   4       85.05       64.86      3.50 o 
  -4   5   4      212.85      201.87      3.23 o 
  -3   5   4      113.62      112.55      2.32 o 
  -2   5   4       52.31       55.52      2.03 o 
  -1   5   4       33.19       30.37      1.20 o 
   0   5   4       73.04       77.61      1.94 o 
   1   5   4       48.99       43.58      1.75 o 
   2   5   4       78.46       64.26      2.32 o 
   3   5   4        9.56        7.76      0.84 o 
   4   5   4      248.84      238.41      5.10 o 
  -6   6   4      185.74      194.53      4.31 o 
  -5   6   4      322.01      326.37      6.52 o 
  -4   6   4      419.31      468.12      9.80 o 
  -3   6   4     1225.24     1163.06     14.84 o 
  -2   6   4      494.59      494.72      9.50 o 
  -1   6   4      208.27      218.46      4.32 o 
   0   6   4       11.70       11.64      2.47 o 
   1   6   4      598.57      624.45     10.69 o 
   2   6   4      152.25      158.12      5.29 o 
   3   6   4        5.40        7.60      0.69 o 
  -6   7   4      199.10      183.94      3.16 o 
  -5   7   4       55.17       66.87      2.43 o 
  -4   7   4      409.35      400.23      7.86 o 
  -3   7   4      131.81      137.37      5.01 o 
  -2   7   4       22.46       26.59      1.56 o 
  -1   7   4       87.70       94.50      2.89 o 
   0   7   4      349.90      337.16      7.75 o 
   1   7   4      746.84      711.68     11.00 o 
   2   7   4      168.19      192.88      5.24 o 
   3   7   4       64.92       71.74      2.52 o 
  -5   8   4       95.84       91.46      2.63 o 
  -4   8   4       77.63       79.31      4.86 o 
  -3   8   4      209.87      212.30      3.97 o 
  -2   8   4      238.40      236.06      4.35 o 
  -1   8   4      283.91      278.49      3.66 o 
   0   8   4        8.66       11.73      1.39 o 
   1   8   4       15.19       15.33      1.44 o 
   2   8   4        7.45        6.91      0.83 o 
  -4   9   4       17.02       14.50      1.05 o 
  -3   9   4       77.28       87.22      2.17 o 
  -2   9   4      334.16      332.30      4.44 o 
  -1   9   4       27.47       31.37      1.91 o 
   0   9   4      105.83      106.08      3.26 o 
  -1 -12   5      249.45      221.11      4.34 o 
   0 -12   5      233.72      240.32      4.67 o 
   1 -12   5       62.08       83.66      2.67 o 
   2 -12   5       86.74       90.49      2.02 o 
  -3 -11   5      502.96      512.93      6.27 o 
  -2 -11   5       51.16       54.46      2.54 o 
  -1 -11   5       86.85       99.69      3.67 o 
   0 -11   5      399.58      392.42      6.33 o 
   1 -11   5       83.60       91.94      3.40 o 
   2 -11   5      112.18      125.61      3.57 o 
   3 -11   5       43.72       53.34      1.81 o 
  -4 -10   5        0.12        0.28      0.21 o 
  -3 -10   5      195.14      194.33      3.30 o 
  -2 -10   5        2.32        2.01      0.52 o 
  -1 -10   5      430.86      458.93      8.83 o 
   0 -10   5        4.54        7.71      1.20 o 
   1 -10   5       24.75       12.74      1.45 o 
   2 -10   5      107.60       87.06      3.39 o 
   3 -10   5       42.29       56.88      1.66 o 
   4 -10   5       57.61       63.58      2.21 o 
  -4  -9   5        9.77       11.67      1.32 o 
  -3  -9   5     1081.76     1124.02      9.83 o 
  -2  -9   5      149.69      142.61      6.64 o 
  -1  -9   5       81.47       81.16      2.93 o 
   0  -9   5      269.54      262.56      4.46 o 
   1  -9   5       64.19       62.41      2.20 o 
   2  -9   5      417.27      364.29      7.21 o 
   3  -9   5        3.58        6.88      1.00 o 
   4  -9   5      377.11      402.22     11.82 o 
   5  -9   5       80.39       88.27      2.52 o 
  -5  -8   5       12.42       12.59      1.07 o 
  -4  -8   5      351.91      397.48     23.86 o 
  -3  -8   5        0.58        0.60      0.36 o 
  -2  -8   5      219.44      223.37      4.05 o 
  -1  -8   5      206.42      198.81      5.10 o 
   0  -8   5      956.10     1011.94      5.66 o 
   1  -8   5      787.42      868.95      8.07 o 
   2  -8   5      683.46      731.97     11.35 o 
   3  -8   5       14.40       15.62      1.57 o 
   4  -8   5      172.89      149.56      4.66 o 
   5  -8   5        1.65        0.81      0.42 o 
  -6  -7   5       19.44       17.61      0.96 o 
  -5  -7   5      206.85      201.52      4.84 o 
  -4  -7   5        3.89        6.24      0.78 o 
  -3  -7   5      137.12      133.27      3.12 o 
  -2  -7   5      127.11      152.83      2.62 o 
  -1  -7   5     1129.77     1203.56     12.38 o 
   0  -7   5      952.24      871.13      9.79 o 
   1  -7   5      838.94      831.33      7.13 o 
   2  -7   5       42.09       43.67      1.46 o 
   3  -7   5       33.75       36.83      2.44 o 
   4  -7   5        0.22        3.09      0.82 o 
   5  -7   5      466.91      443.19      7.44 o 
  -6  -6   5        3.06        1.83      0.29 o 
  -5  -6   5       95.14      100.36      2.45 o 
  -4  -6   5      181.44      184.67      5.59 o 
  -3  -6   5      503.35      485.73      4.69 o 
  -2  -6   5     1455.14     1441.27     12.74 o 
  -1  -6   5        0.82        5.32      0.77 o 
   0  -6   5       36.94       56.55      2.43 o 
   1  -6   5      267.96      219.28      3.67 o 
   2  -6   5      429.87      412.79      4.30 o 
   3  -6   5       34.41       40.65      1.44 o 
   4  -6   5      865.46      878.22     12.36 o 
   5  -6   5       68.75       66.05      1.97 o 
   6  -6   5      166.07      146.17      3.08 o 
  -6  -5   5        8.35        6.59      0.63 o 
  -5  -5   5       95.76      108.10      5.49 o 
  -4  -5   5      463.73      500.78      5.98 o 
  -3  -5   5      128.22      114.57      3.77 o 
  -2  -5   5     2067.70     2033.41     15.64 o 
  -1  -5   5      124.11       87.49      2.93 o 
   0  -5   5      807.62      900.82      9.71 o 
   1  -5   5        5.54       16.95      1.43 o 
   2  -5   5      490.00      478.91      7.84 o 
   3  -5   5      168.04      167.42      2.82 o 
   4  -5   5       33.65       47.72      2.86 o 
   5  -5   5       97.20      113.54      4.04 o 
   6  -5   5       47.59       54.56      3.06 o 
  -7  -4   5       74.34       58.29      5.64 o 
  -6  -4   5       67.81       52.26      2.65 o 
  -5  -4   5      543.41      522.58      6.44 o 
  -4  -4   5      292.43      310.18      4.62 o 
  -3  -4   5       34.67       42.00      2.10 o 
  -2  -4   5     2816.18     2943.28     18.55 o 
  -1  -4   5      284.18      259.64      4.83 o 
   0  -4   5      104.24      110.68      3.21 o 
   1  -4   5     3155.68     3220.95     19.66 o 
   2  -4   5     1485.41     1459.72     13.19 o 
   3  -4   5      895.23      857.47     19.89 o 
   4  -4   5       33.23       31.08      2.31 o 
   5  -4   5      208.76      210.48      5.51 o 
   6  -4   5      261.75      263.83      4.05 o 
  -7  -3   5      179.04      135.50      3.63 o 
  -6  -3   5      212.22      225.60      5.84 o 
  -5  -3   5      525.20      570.85      6.75 o 
  -4  -3   5       81.60       94.72      3.99 o 
  -3  -3   5      296.55      302.01      3.88 o 
  -2  -3   5      412.45      529.25      7.13 o 
  -1  -3   5      738.85      649.77      7.43 o 
   0  -3   5     2516.23     2461.03     15.44 o 
   1  -3   5     1367.51     1216.86     10.68 o 
   2  -3   5      203.67      201.37      4.43 o 
   3  -3   5       55.30       73.68      2.12 o 
   4  -3   5       49.39       36.92      2.49 o 
   5  -3   5      102.61      100.94      3.73 o 
   6  -3   5       24.29       34.64      1.88 o 
  -7  -2   5       47.25       55.21      2.49 o 
  -6  -2   5       16.04       15.69      1.61 o 
  -5  -2   5      200.41      194.65      5.53 o 
  -4  -2   5      307.19      267.94      5.62 o 
  -3  -2   5      456.30      419.76      5.94 o 
  -2  -2   5     1274.08     1220.89      6.45 o 
  -1  -2   5     1903.11     1859.95     12.40 o 
   0  -2   5     1387.16     1360.97     10.48 o 
   1  -2   5      542.34      508.92      4.30 o 
   2  -2   5      781.35      793.88      7.68 o 
   3  -2   5      623.80      645.09     10.45 o 
   4  -2   5      267.27      283.75      6.78 o 
   5  -2   5       67.37       78.69      3.11 o 
   6  -2   5      250.94      237.04      4.88 o 
  -7  -1   5        7.81       17.15      1.43 o 
  -6  -1   5       11.10        9.27      1.25 o 
  -5  -1   5      182.71      174.99      2.80 o 
  -4  -1   5      384.72      377.31      6.99 o 
  -3  -1   5       13.53       27.14      1.04 o 
  -2  -1   5     1668.40     1604.61      8.37 o 
  -1  -1   5      129.71      126.80      2.18 o 
   0  -1   5       68.56       35.37      1.52 o 
   1  -1   5       22.26       24.44      1.60 o 
   2  -1   5     1080.28     1050.26     10.26 o 
   3  -1   5      359.68      327.97      4.77 o 
   4  -1   5       94.82       93.94      3.81 o 
   5  -1   5        2.17        2.62      0.69 o 
   6  -1   5      180.74      146.75      3.56 o 
  -7   0   5        9.69       13.75      1.26 o 
  -6   0   5      220.65      213.77      3.81 o 
  -5   0   5       27.57       26.05      1.42 o 
  -4   0   5     1576.33     1721.57     16.12 o 
  -3   0   5     2150.62     2185.01     14.01 o 
  -2   0   5     1446.12     1491.70      6.14 o 
  -1   0   5     4253.31     4235.10    140.14 o 
   0   0   5     1497.09     1439.60      7.51 o 
   1   0   5     1321.34     1431.74      8.34 o 
   2   0   5      143.57      166.65      5.81 o 
   3   0   5       68.08       63.17      2.05 o 
   4   0   5      118.89      102.86      4.54 o 
   5   0   5       71.36       75.06      2.36 o 
  -7   1   5       36.33       40.17      1.59 o 
  -6   1   5       30.15       45.88      1.77 o 
  -5   1   5     1030.76     1093.76     18.54 o 
  -4   1   5       12.01       13.69      0.96 o 
  -3   1   5        3.41        1.20      0.35 o 
  -2   1   5        0.32        0.68      0.41 o 
  -1   1   5     2244.57     2230.60     11.35 o 
   0   1   5      930.31      750.56      9.20 o 
   1   1   5      107.41       69.28      2.80 o 
   2   1   5      393.48      390.74      7.32 o 
   3   1   5     1570.52     1541.96     11.27 o 
   4   1   5      833.46      873.51     13.39 o 
   5   1   5        5.39        4.58      0.86 o 
  -7   2   5       14.83       26.28      1.63 o 
  -6   2   5      517.96      531.66      8.92 o 
  -5   2   5        1.34        0.85      0.46 o 
  -4   2   5      777.52      750.95     20.17 o 
  -3   2   5        7.52        2.29      0.53 o 
  -2   2   5      131.43      103.85      2.69 o 
  -1   2   5      126.34      131.85      4.00 o 
   0   2   5      884.30      916.81     10.57 o 
   1   2   5      353.69      331.43      6.26 o 
   2   2   5     1088.71     1056.82      8.86 o 
   3   2   5       39.81       28.46      2.17 o 
   4   2   5       77.47       96.67      2.72 o 
   5   2   5        8.83        2.44      0.63 o 
  -7   3   5        4.77       10.47      1.02 o 
  -6   3   5        9.64        3.22      0.78 o 
  -5   3   5       19.61       25.50      2.01 o 
  -4   3   5      301.23      310.16      4.99 o 
  -3   3   5      437.51      444.76      5.23 o 
  -2   3   5       25.83       50.41      2.37 o 
  -1   3   5       39.96       42.08      1.61 o 
   0   3   5      793.09      852.10      7.29 o 
   1   3   5      523.80      519.53      4.87 o 
   2   3   5       21.02       16.44      1.66 o 
   3   3   5      524.57      454.61      8.86 o 
   4   3   5        1.20        1.07      0.59 o 
  -7   4   5      149.64      188.44      3.87 o 
  -6   4   5      129.68      147.71      4.50 o 
  -5   4   5      193.41      247.88      6.25 o 
  -4   4   5      415.50      410.24      9.97 o 
  -3   4   5      380.72      359.32      4.12 o 
  -2   4   5       85.91       98.98      2.08 o 
  -1   4   5     1265.44     1255.41      9.10 o 
   0   4   5      486.88      482.44      7.13 o 
   1   4   5       62.73       55.35      2.93 o 
   2   4   5       57.72       60.94      3.26 o 
   3   4   5       81.08       79.69      2.54 o 
   4   4   5      403.19      361.49      6.53 o 
  -6   5   5       59.24       69.31      2.76 o 
  -5   5   5       21.54       12.45      1.35 o 
  -4   5   5       27.13       27.92      1.45 o 
  -3   5   5      969.70      906.96      8.39 o 
  -2   5   5     1973.11     1888.35      9.83 o 
  -1   5   5      272.24      245.10      4.42 o 
   0   5   5      716.28      737.13     22.30 o 
   1   5   5        8.26        7.82      1.19 o 
   2   5   5      303.05      334.69      5.07 o 
   3   5   5      267.85      292.51     14.06 o 
  -6   6   5        9.09        5.33      0.67 o 
  -5   6   5       14.99        9.69      1.07 o 
  -4   6   5      134.57      132.57      5.05 o 
  -3   6   5       10.99       12.13      0.96 o 
  -2   6   5      217.34      230.99      4.42 o 
  -1   6   5      177.04      174.45      4.59 o 
   0   6   5      311.75      321.27      6.09 o 
   1   6   5      239.42      233.43      6.13 o 
   2   6   5       98.44       97.88      3.70 o 
   3   6   5      135.09      134.52      3.44 o 
  -5   7   5       87.47      101.71      2.63 o 
  -4   7   5      210.31      216.32      6.21 o 
  -3   7   5       65.99       80.20      2.47 o 
  -2   7   5      140.64      153.39      7.37 o 
  -1   7   5       69.81       74.04      5.72 o 
   0   7   5      459.34      480.27      8.51 o 
   1   7   5       98.08      118.66      3.94 o 
   2   7   5      137.61      139.60      3.65 o 
  -4   8   5        7.09        4.77      0.67 o 
  -3   8   5      314.36      310.40      5.76 o 
  -2   8   5      115.72      126.77      2.76 o 
  -1   8   5      126.12      127.74      3.96 o 
   0   8   5      229.61      220.73      4.88 o 
   1   8   5      121.47      103.56      2.92 o 
  -3   9   5       55.27       50.36      2.67 o 
  -2   9   5      272.32      270.06      4.37 o 
  -1   9   5       12.46       12.44      0.94 o 
  -1 -12   6        2.93        3.47      0.57 o 
   0 -12   6      108.46      121.98      3.31 o 
   1 -12   6        1.75        1.86      0.30 o 
   2 -12   6        2.86        4.75      0.41 o 
  -3 -11   6        0.18        1.23      0.36 o 
  -2 -11   6      477.55      447.41      7.13 o 
  -1 -11   6       54.06       44.51      2.42 o 
   0 -11   6      298.45      316.30      6.49 o 
   1 -11   6      122.90      160.97      4.46 o 
   2 -11   6      127.52      140.50      3.76 o 
   3 -11   6      245.45      204.70      3.57 o 
  -4 -10   6      221.41      210.59      7.49 o 
  -3 -10   6       75.74       88.43      2.31 o 
  -2 -10   6       96.51       99.60      3.40 o 
  -1 -10   6        2.63        6.87      1.11 o 
   0 -10   6      154.84      154.82      3.38 o 
   1 -10   6      548.61      553.32     14.01 o 
   2 -10   6       49.81       76.29      3.13 o 
   3 -10   6      304.35      338.73      5.74 o 
   4 -10   6      247.95      230.02      3.18 o 
  -5  -9   6      106.31      104.75      2.42 o 
  -4  -9   6       13.49       12.98      0.82 o 
  -3  -9   6       37.25       37.70      1.61 o 
  -2  -9   6      166.74      185.69      3.65 o 
  -1  -9   6       97.27       91.66      2.01 o 
   0  -9   6      720.03      648.24      7.18 o 
   1  -9   6       31.95       19.77      5.01 o 
   2  -9   6      117.18      103.03      4.10 o 
   3  -9   6      197.77      214.53      5.14 o 
   4  -9   6       29.70       43.22      2.08 o 
  -5  -8   6       27.84       33.61      1.75 o 
  -4  -8   6      129.73      115.28      3.59 o 
  -3  -8   6      110.31      124.77      3.02 o 
  -2  -8   6     1145.01     1133.83     14.10 o 
  -1  -8   6       48.54       51.10      1.47 o 
   0  -8   6      684.75      730.74     10.33 o 
   1  -8   6      403.78      384.76      7.71 o 
   2  -8   6       67.66       53.63      2.00 o 
   3  -8   6      450.03      420.31      7.96 o 
   4  -8   6       68.16       85.60      3.32 o 
   5  -8   6      247.88      264.12      4.62 o 
  -6  -7   6      206.00      209.41      3.58 o 
  -5  -7   6       14.62       18.82      1.53 o 
  -4  -7   6       13.34        8.52      1.18 o 
  -3  -7   6      566.59      611.21     10.98 o 
  -2  -7   6       37.00       38.81      1.83 o 
  -1  -7   6        3.43        3.00      0.31 o 
   0  -7   6       40.49       51.00      2.25 o 
   1  -7   6      376.57      461.17      5.00 o 
   2  -7   6        2.21        5.14      1.21 o 
   3  -7   6      140.71      121.85      4.14 o 
   4  -7   6        0.27        0.87      0.50 o 
   5  -7   6      468.54      460.31      6.91 o 
  -6  -6   6        3.34        3.99      0.50 o 
  -5  -6   6       53.49       56.65      2.51 o 
  -4  -6   6      187.98      181.85      4.67 o 
  -3  -6   6       20.69       31.81     10.88 o 
  -2  -6   6      683.13      679.95      6.85 o 
  -1  -6   6      809.02      824.86     10.33 o 
   0  -6   6     2349.23     2138.72     17.17 o 
   1  -6   6      773.26      762.98      7.67 o 
   2  -6   6      120.83      125.60      2.45 o 
   3  -6   6       99.48       84.58      2.56 o 
   4  -6   6      515.81      504.85      9.05 o 
   5  -6   6       60.84       48.33      1.58 o 
  -6  -5   6      325.70      302.02      5.63 o 
  -5  -5   6        1.75        5.56      0.91 o 
  -4  -5   6      230.83      204.58      5.19 o 
  -3  -5   6      187.32      174.01      2.70 o 
  -2  -5   6      160.00      147.71      4.39 o 
  -1  -5   6      114.97      143.33      4.12 o 
   0  -5   6      270.07      320.58      6.18 o 
   1  -5   6       64.64       38.97      3.44 o 
   2  -5   6     1324.47     1275.85      7.69 o 
   3  -5   6      707.94      723.01     11.09 o 
   4  -5   6      115.95      121.75      4.50 o 
   5  -5   6      552.90      528.17      8.14 o 
  -7  -4   6        0.22        0.57      0.18 o 
  -6  -4   6      458.45      422.97      7.41 o 
  -5  -4   6        8.38       14.45      1.51 o 
  -4  -4   6      180.81      190.79      5.07 o 
  -3  -4   6      440.13      436.10      5.19 o 
  -2  -4   6       46.06       31.36      1.97 o 
  -1  -4   6      318.65      352.24      6.23 o 
   0  -4   6        1.64       10.42      1.08 o 
   1  -4   6     2136.97     2199.20     12.95 o 
   2  -4   6      227.83      206.73      3.67 o 
   3  -4   6      312.89      330.53      7.44 o 
   4  -4   6       29.55       46.77      2.82 o 
   5  -4   6       41.07       53.22      2.55 o 
  -7  -3   6        9.67        8.92      0.93 o 
  -6  -3   6       51.27       49.41      2.69 o 
  -5  -3   6       67.85       73.28      3.37 o 
  -4  -3   6        2.43        0.91      0.41 o 
  -3  -3   6       30.92       18.71      1.57 o 
  -2  -3   6        7.29        6.74      0.92 o 
  -1  -3   6     1847.64     1951.84     14.62 o 
   0  -3   6      125.24      134.97      3.66 o 
   1  -3   6      306.79      357.13      6.31 o 
   2  -3   6      361.15      379.10      6.36 o 
   3  -3   6        1.11        4.52      0.96 o 
   4  -3   6       80.75       66.92      3.34 o 
   5  -3   6      146.83      146.66      4.09 o 
  -7  -2   6       39.83       36.41      1.91 o 
  -6  -2   6      935.30      970.79     12.23 o 
  -5  -2   6      315.62      321.05      7.05 o 
  -4  -2   6       41.92       32.80      2.05 o 
  -3  -2   6       20.09       38.52      3.42 o 
  -2  -2   6      340.31      308.07      4.72 o 
  -1  -2   6     3970.73     4207.88     21.54 o 
   0  -2   6      108.31       55.32      2.22 o 
   1  -2   6      284.98      258.20      5.07 o 
   2  -2   6      357.60      363.62      7.24 o 
   3  -2   6      199.74      204.25      5.98 o 
   4  -2   6      125.41      110.85      4.21 o 
   5  -2   6      263.51      283.39      5.23 o 
  -7  -1   6        4.18        3.47      0.64 o 
  -6  -1   6       65.02       60.53      2.98 o 
  -5  -1   6       60.89       68.08      2.10 o 
  -4  -1   6      524.44      478.32      5.53 o 
  -3  -1   6      327.75      300.23      3.88 o 
  -2  -1   6      665.04      667.33      5.83 o 
  -1  -1   6      337.07      354.25      4.44 o 
   0  -1   6      228.39      224.70      3.31 o 
   1  -1   6      703.62      694.69      7.89 o 
   2  -1   6      720.56      679.20      7.13 o 
   3  -1   6      284.46      314.10      7.46 o 
   4  -1   6      193.48      222.12      6.93 o 
   5  -1   6      301.84      304.59      9.37 o 
  -7   0   6       46.59       42.38      1.94 o 
  -6   0   6       31.73       24.19      1.78 o 
  -5   0   6       70.63       64.09      3.50 o 
  -4   0   6      530.44      555.19      4.85 o 
  -3   0   6        1.41        1.27      0.43 o 
  -2   0   6      654.31      709.33     10.60 o 
  -1   0   6      112.08      143.76      3.19 o 
   0   0   6     1275.34     1302.23     18.36 o 
   1   0   6       57.98       63.21      2.93 o 
   2   0   6      589.07      613.82      9.99 o 
   3   0   6     1008.04     1049.95     13.77 o 
   4   0   6       46.80       53.45      2.01 o 
   5   0   6       26.33       24.19      1.14 o 
  -7   1   6      249.22      240.64      6.18 o 
  -6   1   6        7.11        7.40      0.70 o 
  -5   1   6      806.15      785.43      9.56 o 
  -4   1   6       38.06       36.03      1.65 o 
  -3   1   6      337.80      359.91      6.64 o 
  -2   1   6      177.26      195.72      7.10 o 
  -1   1   6      585.80      550.07      6.73 o 
   0   1   6      733.38      751.04     10.31 o 
   1   1   6      284.56      305.14      6.60 o 
   2   1   6      272.39      270.00      4.49 o 
   3   1   6       18.48       15.45      1.63 o 
   4   1   6        1.11        2.33      0.81 o 
   5   1   6      112.09       98.88      2.95 o 
  -7   2   6      288.67      322.60      5.27 o 
  -6   2   6       49.68       83.41      3.43 o 
  -5   2   6       12.48        6.12      1.05 o 
  -4   2   6      249.99      249.41      4.50 o 
  -3   2   6        6.22       13.44      1.31 o 
  -2   2   6      616.86      563.47     26.68 o 
  -1   2   6      784.29      766.95     29.01 o 
   0   2   6      943.68      823.68     11.14 o 
   1   2   6       24.59       16.43      1.10 o 
   2   2   6      170.82      178.51      4.78 o 
   3   2   6      206.20      207.49      5.51 o 
   4   2   6      350.34      331.06      7.16 o 
  -7   3   6       21.16       23.72      1.37 o 
  -6   3   6        4.93        9.93      1.19 o 
  -5   3   6      475.04      434.56      8.34 o 
  -4   3   6       22.08       21.68      1.84 o 
  -3   3   6       63.21       53.50      1.57 o 
  -2   3   6       30.93       40.18      1.35 o 
  -1   3   6      444.38      431.78      5.57 o 
   0   3   6      585.04      606.63      7.54 o 
   1   3   6      270.03      261.18      4.41 o 
   2   3   6       73.70       73.75      2.39 o 
   3   3   6      657.67      712.04     11.77 o 
   4   3   6        0.41        2.25      0.60 o 
  -6   4   6      188.83      208.67      4.93 o 
  -5   4   6        0.51        0.75      0.45 o 
  -4   4   6        2.10        1.00      0.51 o 
  -3   4   6      176.74      186.29      6.32 o 
  -2   4   6        9.44       16.39      0.93 o 
  -1   4   6        1.68        3.33      0.49 o 
   0   4   6       27.25       25.15      4.23 o 
   1   4   6       43.10       59.12      1.74 o 
   2   4   6       31.84       31.67      1.58 o 
   3   4   6        0.16        2.79      0.48 o 
  -6   5   6       31.01       40.06      1.90 o 
  -5   5   6      231.85      218.02      5.21 o 
  -4   5   6      405.91      400.72      7.52 o 
  -3   5   6      292.98      291.18      4.36 o 
  -2   5   6       13.49       17.22      1.26 o 
  -1   5   6        4.12        6.61      2.49 o 
   0   5   6      568.81      537.23      7.52 o 
   1   5   6       51.95       46.54      2.65 o 
   2   5   6      100.75       99.00      2.41 o 
   3   5   6      312.95      279.90      4.36 o 
  -6   6   6       19.79       30.73      1.32 o 
  -5   6   6       23.35       22.56      1.46 o 
  -4   6   6        1.82        4.48      1.52 o 
  -3   6   6       99.35       83.81      2.22 o 
  -2   6   6      219.16      208.86      5.27 o 
  -1   6   6      245.44      265.73     16.45 o 
   0   6   6        4.71        3.67      0.54 o 
   1   6   6      143.55      139.68      4.16 o 
   2   6   6        6.60        6.24      0.77 o 
  -4   7   6       10.30       20.24      1.23 o 
  -3   7   6       23.15       22.89      1.52 o 
  -2   7   6        1.01        0.84      0.33 o 
  -1   7   6        7.69       10.56      1.10 o 
   0   7   6      115.65      132.27      3.71 o 
   1   7   6      296.17      283.34      4.77 o 
  -3   8   6       50.56       49.61      1.61 o 
  -2   8   6       25.71       23.53      1.77 o 
  -1   8   6       28.73       23.80      1.30 o 
  -1 -12   7      177.01      175.93      3.64 o 
   0 -12   7       98.84       95.68      2.80 o 
   1 -12   7       31.70       16.67      0.86 o 
  -3 -11   7       99.51       82.74      2.22 o 
  -2 -11   7        0.49        0.61      0.36 o 
  -1 -11   7        1.39        4.43      0.80 o 
   0 -11   7       19.84       15.33      1.41 o 
   1 -11   7        1.59        5.55      0.85 o 
   2 -11   7        0.54        1.25      0.43 o 
   3 -11   7       79.76       71.72      1.96 o 
  -4 -10   7      136.45      139.60      2.98 o 
  -3 -10   7      108.74      110.74      2.32 o 
  -2 -10   7       45.67       54.06      1.77 o 
  -1 -10   7      299.07      280.90      5.67 o 
   0 -10   7       12.00       27.31      1.40 o 
   1 -10   7      387.10      427.49      7.84 o 
   2 -10   7      136.79      143.46      4.16 o 
   3 -10   7      169.13      141.48      3.51 o 
  -4  -9   7        0.60        0.28      0.38 o 
  -3  -9   7        1.43        4.37      0.58 o 
  -2  -9   7       66.21       68.64      2.13 o 
  -1  -9   7      138.04      128.52      2.69 o 
   0  -9   7      112.90       84.83      5.64 o 
   1  -9   7       90.66       99.58      4.16 o 
   2  -9   7       71.72       86.19      3.64 o 
   3  -9   7        5.01        4.03      0.71 o 
   4  -9   7      129.19      116.83      3.86 o 
  -5  -8   7       29.02       29.39      1.61 o 
  -4  -8   7      339.43      335.48      6.44 o 
  -3  -8   7      147.40      149.66      3.16 o 
  -2  -8   7      178.34      190.39      2.87 o 
  -1  -8   7      192.23      186.16      3.71 o 
   0  -8   7       31.19       50.57      1.95 o 
   1  -8   7      784.61      682.26     10.58 o 
   2  -8   7        4.84        5.83      0.68 o 
   3  -8   7       99.08      119.62      4.05 o 
   4  -8   7      273.94      285.27      5.59 o 
  -6  -7   7        0.49        0.38      0.26 o 
  -5  -7   7        0.13        1.34      0.31 o 
  -4  -7   7       66.15       71.31      2.05 o 
  -3  -7   7      494.51      511.78      5.54 o 
  -2  -7   7      102.56       94.19      1.98 o 
  -1  -7   7     1323.93     1416.00     11.68 o 
   0  -7   7        8.80        4.32      0.59 o 
   1  -7   7      259.94      254.35      6.16 o 
   2  -7   7        1.27        2.34      1.20 o 
   3  -7   7       73.01       69.87      3.30 o 
   4  -7   7      388.97      398.03      7.22 o 
   5  -7   7       20.10       26.97      1.42 o 
  -6  -6   7       14.30       15.40      1.03 o 
  -5  -6   7      176.20      181.96      4.55 o 
  -4  -6   7       34.33       49.66      2.53 o 
  -3  -6   7       59.29       74.48      1.57 o 
  -2  -6   7      286.14      281.69      4.43 o 
  -1  -6   7       91.90       87.12      1.87 o 
   0  -6   7      201.18      170.30      3.41 o 
   1  -6   7      123.89      137.80      2.90 o 
   2  -6   7      175.23      160.04      3.46 o 
   3  -6   7        1.66        1.15      0.37 o 
   4  -6   7      392.34      369.27      7.38 o 
   5  -6   7        5.24        7.14      0.69 o 
  -6  -5   7      225.92      221.62      4.72 o 
  -5  -5   7      178.49      200.36      5.17 o 
  -4  -5   7       36.48       32.79      2.12 o 
  -3  -5   7       43.07       38.30      1.33 o 
  -2  -5   7        8.21       11.46      1.34 o 
  -1  -5   7      148.92      134.61      4.35 o 
   0  -5   7      180.54      182.34      4.96 o 
   1  -5   7      698.11      679.17      7.78 o 
   2  -5   7       41.43       45.91      1.50 o 
   3  -5   7        0.33        1.93      0.69 o 
   4  -5   7      135.37       99.94      3.91 o 
   5  -5   7      136.55      124.62      3.40 o 
  -7  -4   7      112.08      104.36      3.01 o 
  -6  -4   7       21.21       18.01      1.51 o 
  -5  -4   7      587.87      559.04      9.09 o 
  -4  -4   7        5.09        2.25      0.64 o 
  -3  -4   7      429.50      415.87      5.82 o 
  -2  -4   7      120.68      118.90      4.11 o 
  -1  -4   7      109.92      101.24      3.64 o 
   0  -4   7       42.16       23.08      1.73 o 
   1  -4   7      662.02      652.92      9.56 o 
   2  -4   7      123.66      139.31      3.26 o 
   3  -4   7      281.83      308.82      7.41 o 
   4  -4   7       95.98      100.93      3.93 o 
   5  -4   7       10.86        7.88      0.87 o 
  -7  -3   7      145.31      130.97      3.25 o 
  -6  -3   7       32.01       20.20      1.66 o 
  -5  -3   7      556.72      531.11      8.96 o 
  -4  -3   7      172.30      165.25      4.76 o 
  -3  -3   7      119.39      123.96     12.07 o 
  -2  -3   7      351.43      350.73      6.98 o 
  -1  -3   7        0.56        3.28      0.69 o 
   0  -3   7       12.19       20.75      1.56 o 
   1  -3   7      107.17       93.44      3.42 o 
   2  -3   7     1341.59     1333.37     10.18 o 
   3  -3   7       25.16       41.96      2.74 o 
   4  -3   7      182.90      222.07      3.89 o 
   5  -3   7       93.05      109.41      2.95 o 
  -7  -2   7      128.02      134.94      3.40 o 
  -6  -2   7      183.53      172.14      4.82 o 
  -5  -2   7       10.17       14.54      1.50 o 
  -4  -2   7      285.23      228.88      5.49 o 
  -3  -2   7      130.34      158.36      4.63 o 
  -2  -2   7      102.63       96.72      2.44 o 
  -1  -2   7       23.66       24.27      1.47 o 
   0  -2   7      208.82      242.75      5.12 o 
   1  -2   7      132.38      121.92      2.76 o 
   2  -2   7       90.47      103.99      2.94 o 
   3  -2   7       98.81      126.86      4.90 o 
   4  -2   7        0.22        3.92      0.59 o 
   5  -2   7      254.36      248.70      5.11 o 
  -7  -1   7       36.25       36.28      1.73 o 
  -6  -1   7      115.35      134.23      4.15 o 
  -5  -1   7     1421.82     1343.80      9.52 o 
  -4  -1   7       55.00       33.63      1.42 o 
  -3  -1   7       50.53       43.21      2.23 o 
  -2  -1   7      951.09      965.77      7.76 o 
  -1  -1   7      292.81      239.94      3.78 o 
   0  -1   7      415.38      379.48      8.40 o 
   1  -1   7      173.67      195.02      3.91 o 
   2  -1   7      446.63      466.57      9.22 o 
   3  -1   7      596.90      566.63     10.38 o 
   4  -1   7      272.24      246.60      4.14 o 
   5  -1   7       55.98       51.63      1.32 o 
  -7   0   7       23.36       28.59      1.38 o 
  -6   0   7       74.09       75.51      2.07 o 
  -5   0   7      426.64      395.05      5.11 o 
  -4   0   7       48.67       34.42      1.56 o 
  -3   0   7      306.41      265.26      8.00 o 
  -2   0   7        0.37        2.31      1.94 o 
  -1   0   7       34.96       45.37      1.61 o 
   0   0   7       25.76       31.86      2.24 o 
   1   0   7      301.06      288.96      8.23 o 
   2   0   7      663.08      688.68     11.43 o 
   3   0   7       76.42       90.46      3.96 o 
   4   0   7        1.35        2.08      0.67 o 
  -7   1   7       79.95       67.03      2.12 o 
  -6   1   7       41.15       49.33      2.47 o 
  -5   1   7      397.13      384.25      7.55 o 
  -4   1   7        5.02        8.45      1.13 o 
  -3   1   7      278.48      269.17      4.30 o 
  -2   1   7        4.78       12.36      0.72 o 
  -1   1   7       78.96       85.42      1.69 o 
   0   1   7      572.01      623.12      5.73 o 
   1   1   7        0.21        1.85      0.44 o 
   2   1   7      527.31      563.12     10.31 o 
   3   1   7       84.26      114.30      4.15 o 
   4   1   7       22.55       31.39      2.04 o 
  -7   2   7       92.75       96.77      2.58 o 
  -6   2   7      137.73      143.48      4.22 o 
  -5   2   7       15.99       18.73      1.70 o 
  -4   2   7      184.32      161.69      4.95 o 
  -3   2   7      822.57      782.58     10.76 o 
  -2   2   7       13.35       14.92      0.84 o 
  -1   2   7       88.96       87.65      1.89 o 
   0   2   7      130.26      122.15      2.92 o 
   1   2   7       64.29       69.63      3.57 o 
   2   2   7        3.23        2.75      0.52 o 
   3   2   7       12.07       10.52      1.40 o 
   4   2   7       35.77       24.57      1.58 o 
  -6   3   7      200.30      248.93      5.34 o 
  -5   3   7       20.54       29.16      2.08 o 
  -4   3   7       21.26       16.66      1.63 o 
  -3   3   7     1036.65     1005.91     12.67 o 
  -2   3   7      906.34      895.20     11.78 o 
  -1   3   7      993.15     1031.08     22.33 o 
   0   3   7       22.24       20.21      1.32 o 
   1   3   7        8.16       10.10      0.89 o 
   2   3   7        0.34        0.46      0.29 o 
   3   3   7      188.36      187.05      4.90 o 
  -6   4   7        4.80       10.54      1.03 o 
  -5   4   7       28.60       39.12      2.28 o 
  -4   4   7      710.84      698.72     10.32 o 
  -3   4   7        0.66        0.62      0.45 o 
  -2   4   7       23.74       31.83      2.18 o 
  -1   4   7        4.67        6.53      0.76 o 
   0   4   7      226.86      228.37      4.24 o 
   1   4   7      176.35      165.52      3.34 o 
   2   4   7      137.34      137.76      2.75 o 
   3   4   7      121.39      127.47      3.06 o 
  -6   5   7      102.79       99.38      2.61 o 
  -5   5   7        2.34        4.12      0.73 o 
  -4   5   7      281.54      298.97      6.16 o 
  -3   5   7        5.78        5.17      0.88 o 
  -2   5   7        0.09        0.86      0.84 o 
  -1   5   7       13.02       11.21      0.90 o 
   0   5   7       44.38       54.16      1.85 o 
   1   5   7       12.33        4.16      0.73 o 
   2   5   7       51.26       48.31      1.74 o 
  -5   6   7        6.11        8.79      0.58 o 
  -4   6   7      180.99      158.03      3.64 o 
  -3   6   7       40.18       44.08      2.56 o 
  -2   6   7       52.53       55.86      2.86 o 
  -1   6   7       45.60       47.39      1.61 o 
   0   6   7       58.16       44.19      1.98 o 
   1   6   7      182.93      141.36      2.96 o 
  -4   7   7       61.75       51.19      2.05 o 
  -3   7   7       23.24       22.04      1.48 o 
  -2   7   7       20.80       22.43      1.48 o 
  -1   7   7       22.84       17.97      1.12 o 
   0 -12   8        1.07        0.51      0.27 o 
  -2 -11   8        2.54        5.25      0.69 o 
  -1 -11   8       13.10       14.79      1.25 o 
   0 -11   8        3.31        2.45      0.58 o 
   1 -11   8       19.97       14.80      1.24 o 
   2 -11   8       17.46       17.68      1.18 o 
  -4 -10   8        2.13        1.86      0.40 o 
  -3 -10   8       59.12       59.00      3.58 o 
  -2 -10   8       39.23       45.68      2.20 o 
  -1 -10   8       87.66      108.64      2.59 o 
   0 -10   8      110.96      141.13      3.07 o 
   1 -10   8       36.40       35.05      1.51 o 
   2 -10   8       49.05       44.46      2.17 o 
   3 -10   8       38.74       34.14      1.56 o 
  -4  -9   8       12.27       14.43      1.14 o 
  -3  -9   8      138.67      145.17      3.84 o 
  -2  -9   8       22.42       22.05      0.92 o 
  -1  -9   8       83.55       70.84      2.25 o 
   0  -9   8      418.18      493.98      6.08 o 
   1  -9   8        5.80       18.26      1.18 o 
   2  -9   8      170.73      156.16      4.65 o 
   3  -9   8        4.53        1.48      0.42 o 
  -5  -8   8       59.86       86.94      2.58 o 
  -4  -8   8       19.24       29.42      1.81 o 
  -3  -8   8        0.94        1.88      0.56 o 
  -2  -8   8       74.36       75.05      1.77 o 
  -1  -8   8       49.89       30.40      1.51 o 
   0  -8   8      541.49      470.40      8.72 o 
   1  -8   8       18.73       19.80      1.80 o 
   2  -8   8      182.39      162.05      3.32 o 
   3  -8   8        0.16        1.34      0.53 o 
   4  -8   8        0.74        0.60      0.31 o 
  -5  -7   8      221.45      206.52      9.28 o 
  -4  -7   8        6.77        6.79      2.48 o 
  -3  -7   8     1587.23     1627.37      8.41 o 
  -2  -7   8      102.91      112.99      2.11 o 
  -1  -7   8       22.48       20.81      1.34 o 
   0  -7   8       49.63       33.36      2.30 o 
   1  -7   8       27.84       32.24      2.26 o 
   2  -7   8      553.86      572.62      6.52 o 
   3  -7   8       83.37      104.71      3.83 o 
   4  -7   8      160.77      175.41      4.25 o 
  -6  -6   8       51.67       43.74      1.26 o 
  -5  -6   8      197.86      185.49      4.50 o 
  -4  -6   8      155.40      158.38      4.53 o 
  -3  -6   8      183.74      198.66      3.66 o 
  -2  -6   8      672.46      759.41      7.18 o 
  -1  -6   8      390.97      358.83      4.14 o 
   0  -6   8      936.43      997.15      8.83 o 
   1  -6   8       20.52       25.82      1.37 o 
   2  -6   8      354.04      317.68      4.90 o 
   3  -6   8        3.70        4.23      0.88 o 
   4  -6   8       85.96       97.50      3.37 o 
  -6  -5   8      206.59      175.03      4.03 o 
  -5  -5   8       13.44       17.05      1.53 o 
  -4  -5   8      129.15      149.93      4.60 o 
  -3  -5   8       60.41       66.27      2.96 o 
  -2  -5   8       45.30       49.35      1.89 o 
  -1  -5   8       96.10       99.43      2.40 o 
   0  -5   8      384.87      396.97      5.38 o 
   1  -5   8       48.28       50.98      1.57 o 
   2  -5   8      249.04      226.54      4.05 o 
   3  -5   8        4.88        2.83      0.80 o 
   4  -5   8        3.51        4.21      0.81 o 
  -6  -4   8      528.33      569.45      8.02 o 
  -5  -4   8      356.83      356.97      7.16 o 
  -4  -4   8       49.48       55.91      2.86 o 
  -3  -4   8       54.45       75.65      2.37 o 
  -2  -4   8       17.15       15.28      0.85 o 
  -1  -4   8       15.41       27.09      5.02 o 
   0  -4   8       16.15       15.76      0.84 o 
   1  -4   8        9.21       16.94      1.15 o 
   2  -4   8       11.20       12.58      1.55 o 
   3  -4   8       12.74       24.83      2.09 o 
   4  -4   8        0.49        0.78      0.45 o 
  -7  -3   8      160.19      159.26      3.21 o 
  -6  -3   8      125.00      121.04      3.79 o 
  -5  -3   8       16.15       14.29      1.47 o 
  -4  -3   8     1156.86     1007.85     12.28 o 
  -3  -3   8      839.55      813.03      7.72 o 
  -2  -3   8     1647.99     1730.72     10.27 o 
  -1  -3   8      375.27      380.47      6.02 o 
   0  -3   8      703.59      677.91      5.71 o 
   1  -3   8      207.57      216.38      4.00 o 
   2  -3   8      256.62      274.93      7.16 o 
   3  -3   8       96.54       83.63      3.79 o 
   4  -3   8       79.78       78.28      2.02 o 
  -7  -2   8       17.05       14.18      0.98 o 
  -6  -2   8       78.88       68.65      2.86 o 
  -5  -2   8       17.86       20.31      1.72 o 
  -4  -2   8      666.27      688.47      6.67 o 
  -3  -2   8        2.42        2.24      0.34 o 
  -2  -2   8      580.44      534.54      5.00 o 
  -1  -2   8       48.81       57.71      1.40 o 
   0  -2   8       26.40       28.17      1.02 o 
   1  -2   8       54.88       51.20      2.14 o 
   2  -2   8      388.51      395.44      8.76 o 
   3  -2   8      576.75      598.42     10.17 o 
   4  -2   8       38.46       46.58      1.58 o 
  -7  -1   8       23.71       22.47      1.15 o 
  -6  -1   8      327.33      340.47      6.13 o 
  -5  -1   8        2.07        4.24      0.79 o 
  -4  -1   8      370.26      374.59      4.97 o 
  -3  -1   8       28.55       26.66      1.08 o 
  -2  -1   8      619.15      549.97      4.31 o 
  -1  -1   8       10.65        4.56      0.50 o 
   0  -1   8       49.95       48.58      2.00 o 
   1  -1   8       87.71       98.35      4.28 o 
   2  -1   8        3.00        3.57      0.95 o 
   3  -1   8       41.41       37.13      2.43 o 
   4  -1   8        1.96        0.61      0.25 o 
  -6   0   8      190.81      206.17      3.16 o 
  -5   0   8       34.64       27.03      1.31 o 
  -4   0   8      553.30      486.18     14.99 o 
  -3   0   8        7.50        8.50      0.54 o 
  -2   0   8      260.89      263.24      3.01 o 
  -1   0   8      466.25      478.44      5.10 o 
   0   0   8       25.70       40.42      1.67 o 
   1   0   8      233.34      238.90      6.83 o 
   2   0   8        1.20        1.64      0.63 o 
   3   0   8      230.76      203.22      5.28 o 
   4   0   8       24.79       20.09      2.16 o 
  -6   1   8      329.48      312.36      5.88 o 
  -5   1   8      930.43      877.65     11.33 o 
  -4   1   8      569.91      528.48      6.15 o 
  -3   1   8       31.59       35.36      1.75 o 
  -2   1   8      160.17      168.43      3.29 o 
  -1   1   8      141.65      159.25      3.88 o 
   0   1   8      353.69      375.80      5.79 o 
   1   1   8      185.23      194.98      6.17 o 
   2   1   8      190.59      200.95      5.89 o 
   3   1   8       71.77       73.84      2.11 o 
  -6   2   8       51.14       52.31      2.36 o 
  -5   2   8       38.33       24.89      1.89 o 
  -4   2   8      696.05      745.17      7.61 o 
  -3   2   8        2.41        2.66      0.89 o 
  -2   2   8     1235.46     1203.65     46.21 o 
  -1   2   8      189.86      186.10      4.01 o 
   0   2   8       12.57       21.40      1.41 o 
   1   2   8      309.65      367.55      8.23 o 
   2   2   8        0.79        0.42      0.42 o 
   3   2   8       29.13       29.06      1.84 o 
  -6   3   8        2.77        3.99      0.66 o 
  -5   3   8      100.27       98.55      2.39 o 
  -4   3   8        9.01       11.04      0.95 o 
  -3   3   8      105.17      104.47      2.95 o 
  -2   3   8      127.63      129.90      3.33 o 
  -1   3   8      153.14      155.04      4.61 o 
   0   3   8        0.80        0.56      0.49 o 
   1   3   8        0.11        0.58      0.52 o 
   2   3   8       23.61       20.73      1.61 o 
  -6   4   8       60.01       62.07      2.08 o 
  -5   4   8      316.37      321.76      4.08 o 
  -4   4   8      272.76      244.28      4.11 o 
  -3   4   8      187.08      184.57      3.75 o 
  -2   4   8      715.61      782.63      9.41 o 
  -1   4   8      186.63      183.48      3.69 o 
   0   4   8        9.17        7.97      0.81 o 
   1   4   8        5.70        7.44      0.92 o 
   2   4   8       51.15       47.89      1.71 o 
  -5   5   8       94.75       97.14      1.89 o 
  -4   5   8      132.77      154.72      5.14 o 
  -3   5   8      136.20      133.10      4.80 o 
  -2   5   8       14.77       12.42      0.88 o 
  -1   5   8       24.87       29.89      2.01 o 
   0   5   8      187.47      188.52      4.36 o 
  -4   6   8       33.71       37.97      1.76 o 
  -3   6   8       76.38       77.78      2.83 o 
  -2   6   8       50.01       50.90      2.27 o 
  -1   6   8       89.78       82.16      2.49 o 
  -2 -11   9       52.63       52.04      1.70 o 
  -1 -11   9       74.30       54.99      1.53 o 
   0 -11   9      165.36      134.58      3.37 o 
   1 -11   9       13.47       12.90      1.02 o 
  -3 -10   9       81.02       89.44      2.13 o 
  -2 -10   9       12.61       13.59      1.12 o 
  -1 -10   9        7.08        8.86      0.72 o 
   0 -10   9       11.74        9.15      0.76 o 
   1 -10   9        0.32        1.14      0.33 o 
   2 -10   9       36.46       47.18      2.01 o 
  -4  -9   9      216.56      204.12      3.65 o 
  -3  -9   9       45.92       48.51      1.94 o 
  -2  -9   9      420.99      447.29      7.36 o 
  -1  -9   9      621.64      711.08     12.00 o 
   0  -9   9      823.41      902.38      7.93 o 
   1  -9   9       68.50       77.09      2.24 o 
   2  -9   9       46.34       41.67      2.20 o 
   3  -9   9       30.25       27.24      1.22 o 
  -5  -8   9       21.08       25.02      1.25 o 
  -4  -8   9      157.68      169.23      3.89 o 
  -3  -8   9       47.59       58.56      1.74 o 
  -2  -8   9      303.98      310.85      6.66 o 
  -1  -8   9       42.21       56.92      2.00 o 
   0  -8   9        2.76        0.53      0.41 o 
   1  -8   9      312.32      326.27      6.97 o 
   2  -8   9        0.41        0.96      0.52 o 
   3  -8   9      195.68      151.91      3.68 o 
  -5  -7   9       75.16       88.15      2.95 o 
  -4  -7   9      232.98      247.40      3.63 o 
  -3  -7   9      236.53      245.19      3.13 o 
  -2  -7   9        9.59        9.41      0.84 o 
  -1  -7   9      247.05      202.50      3.75 o 
   0  -7   9       37.26       31.21      2.25 o 
   1  -7   9      166.51      168.62      5.03 o 
   2  -7   9       36.38       26.34      1.31 o 
   3  -7   9        0.93        1.48      0.50 o 
   4  -7   9      126.81      119.58      2.83 o 
  -6  -6   9        6.95       10.92      0.58 o 
  -5  -6   9       44.13       39.40      2.02 o 
  -4  -6   9      653.69      614.81      6.31 o 
  -3  -6   9       11.16       12.11      0.96 o 
  -2  -6   9      701.84      736.78      7.46 o 
  -1  -6   9       79.65       82.70      3.65 o 
   0  -6   9       98.53       83.78      3.64 o 
   1  -6   9      212.29      221.73      4.21 o 
   2  -6   9        0.44        0.90      0.32 o 
   3  -6   9      253.94      279.38      6.03 o 
   4  -6   9       16.80       15.86      1.14 o 
  -6  -5   9      976.42      892.48      8.61 o 
  -5  -5   9      155.18      151.05      2.87 o 
  -4  -5   9      539.50      544.83      8.75 o 
  -3  -5   9      279.48      320.29      6.84 o 
  -2  -5   9      432.78      479.26      8.27 o 
  -1  -5   9      574.82      627.61      9.94 o 
   0  -5   9        1.96        3.26      0.78 o 
   1  -5   9     1808.02     1835.16     12.03 o 
   2  -5   9       18.50       15.61      1.65 o 
   3  -5   9      327.70      328.59      6.82 o 
   4  -5   9        0.31        1.25      0.42 o 
  -6  -4   9        0.20        1.06      0.43 o 
  -5  -4   9        5.75        6.79      0.99 o 
  -4  -4   9        0.89        9.22      1.18 o 
  -3  -4   9      306.67      320.95      6.84 o 
  -2  -4   9      390.16      374.38      5.32 o 
  -1  -4   9      410.07      413.40      4.47 o 
   0  -4   9      682.57      700.48      7.17 o 
   1  -4   9      875.66      854.74     12.34 o 
   2  -4   9      122.76      150.03      5.15 o 
   3  -4   9       13.68       12.18      1.38 o 
   4  -4   9       13.81       21.90      1.37 o 
  -6  -3   9      252.54      274.90      5.21 o 
  -5  -3   9      142.32      152.16      4.46 o 
  -4  -3   9       25.18       15.21      1.50 o 
  -3  -3   9        7.11       12.03      1.34 o 
  -2  -3   9      206.13      167.34      2.48 o 
  -1  -3   9      147.61      135.08      2.68 o 
   0  -3   9       45.37       50.06      1.89 o 
   1  -3   9        1.33        3.74      0.92 o 
   2  -3   9        6.95        7.26      1.23 o 
   3  -3   9      144.90      138.98      4.51 o 
   4  -3   9       83.45       80.56      2.46 o 
  -6  -2   9      231.92      208.18      4.48 o 
  -5  -2   9      463.44      388.96      7.10 o 
  -4  -2   9      331.55      306.51      6.18 o 
  -3  -2   9     1247.54     1230.86      9.32 o 
  -2  -2   9      565.85      615.13      4.82 o 
  -1  -2   9      270.80      285.78      4.87 o 
   0  -2   9       48.89       56.32      3.17 o 
   1  -2   9      585.56      599.00     10.84 o 
   2  -2   9       67.81       81.91      3.91 o 
   3  -2   9       96.59      100.13      3.70 o 
   4  -2   9       20.37       22.40      1.12 o 
  -6  -1   9      100.76      101.78      2.96 o 
  -5  -1   9      256.87      272.11      4.00 o 
  -4  -1   9      202.10      221.83      3.86 o 
  -3  -1   9     1128.59     1084.18     23.83 o 
  -2  -1   9       68.33       63.57      1.77 o 
  -1  -1   9      191.95      190.68      4.06 o 
   0  -1   9       54.97       58.25      3.33 o 
   1  -1   9      387.49      407.55      8.98 o 
   2  -1   9      313.00      337.71      7.74 o 
   3  -1   9      145.60      145.47      4.10 o 
  -6   0   9      160.58      162.59      3.74 o 
  -5   0   9      555.66      611.69     11.18 o 
  -4   0   9        9.07        7.87      0.73 o 
  -3   0   9      140.67      126.93      2.42 o 
  -2   0   9        6.57       15.70      1.17 o 
  -1   0   9      970.90      925.09     10.32 o 
   0   0   9      100.55      102.64      4.47 o 
   1   0   9      123.44      142.34      5.24 o 
   2   0   9      157.89      180.62      5.39 o 
   3   0   9       16.41       23.12      1.09 o 
  -6   1   9      158.09      185.03      4.00 o 
  -5   1   9       20.98       13.83      1.39 o 
  -4   1   9      166.48      188.35      3.62 o 
  -3   1   9      554.35      557.75     18.64 o 
  -2   1   9      187.39      208.64      4.58 o 
  -1   1   9      417.73      427.27      9.79 o 
   0   1   9       51.48       53.90      3.24 o 
   1   1   9       50.86       54.14      3.13 o 
   2   1   9      181.73      158.26      4.58 o 
   3   1   9       24.97       24.06      1.47 o 
  -6   2   9      135.05      139.15      3.32 o 
  -5   2   9      314.15      297.79      6.09 o 
  -4   2   9      640.00      642.61      7.38 o 
  -3   2   9      171.83      186.21      3.86 o 
  -2   2   9        5.71        9.47      0.94 o 
  -1   2   9      564.70      613.27      7.40 o 
   0   2   9      213.26      223.08      6.33 o 
   1   2   9      216.01      207.67      5.57 o 
   2   2   9      143.03      134.88      2.62 o 
  -5   3   9      231.59      257.89      5.18 o 
  -4   3   9        8.45       19.19      3.64 o 
  -3   3   9      808.28      806.39      7.82 o 
  -2   3   9        4.49        8.69      0.86 o 
  -1   3   9      682.48      683.06      8.43 o 
   0   3   9        0.53        0.45      0.48 o 
   1   3   9        0.21        1.18      0.58 o 
  -5   4   9      161.46      149.87      5.72 o 
  -4   4   9      251.60      230.62      3.46 o 
  -3   4   9       70.98       66.05      2.00 o 
  -2   4   9      173.17      171.30      3.28 o 
  -1   4   9       32.33       33.10      2.10 o 
   0   4   9       93.07      100.70      3.24 o 
  -4   5   9      129.45      113.26      4.92 o 
  -3   5   9       29.94       27.53      1.09 o 
  -2   5   9        1.26        1.03      0.43 o 
  -1   5   9      189.36      176.49      3.84 o 
  -1 -11  10       49.10       46.17      1.47 o 
   0 -11  10      109.20      129.72      2.68 o 
  -2 -10  10       27.14       19.80      1.18 o 
  -1 -10  10      356.75      311.91      3.65 o 
   0 -10  10      334.41      295.46      3.71 o 
   1 -10  10      139.20      133.44      2.60 o 
  -3  -9  10      106.19       99.28      2.62 o 
  -2  -9  10       95.54      101.34      3.32 o 
  -1  -9  10       17.94       15.86      1.96 o 
   0  -9  10        1.07        2.90      1.79 o 
   1  -9  10       20.56       16.42      0.93 o 
   2  -9  10        6.24        7.64      0.78 o 
  -4  -8  10       60.96       56.16      1.85 o 
  -3  -8  10      416.44      398.76      6.62 o 
  -2  -8  10      136.71      163.06      4.73 o 
  -1  -8  10      372.94      452.84      8.23 o 
   0  -8  10      189.71      224.42      4.35 o 
   1  -8  10      247.56      257.88      5.69 o 
   2  -8  10        0.14        0.78      0.32 o 
   3  -8  10      197.92      167.49      2.90 o 
  -5  -7  10       70.59       75.30      1.51 o 
  -4  -7  10      144.76      169.86      3.17 o 
  -3  -7  10      504.94      488.69      7.44 o 
  -2  -7  10       16.65       17.03      1.65 o 
  -1  -7  10      507.45      539.42      9.33 o 
   0  -7  10      257.77      289.90      6.61 o 
   1  -7  10      116.71      121.51      3.97 o 
   2  -7  10      297.28      259.99      4.89 o 
   3  -7  10       58.62       45.39      1.85 o 
  -5  -6  10      149.87      155.79      2.53 o 
  -4  -6  10        6.62        5.96      0.63 o 
  -3  -6  10       10.23       12.68      3.68 o 
  -2  -6  10       56.39       49.27      1.95 o 
  -1  -6  10        0.18        3.71      0.89 o 
   0  -6  10      354.65      353.27      7.32 o 
   1  -6  10       72.04       88.50      2.40 o 
   2  -6  10      321.46      332.23      6.51 o 
   3  -6  10       82.40       92.54      2.92 o 
  -6  -5  10        5.21        4.15      0.41 o 
  -5  -5  10        4.51        6.49      1.02 o 
  -4  -5  10       52.05       45.23      2.46 o 
  -3  -5  10      448.41      448.87      8.09 o 
  -2  -5  10       82.61       72.31      2.39 o 
  -1  -5  10      381.08      381.47      7.85 o 
   0  -5  10        9.96        8.98      0.82 o 
   1  -5  10      266.79      288.55      4.35 o 
   2  -5  10        6.90       12.53      1.38 o 
   3  -5  10       72.36       59.31      2.46 o 
  -6  -4  10       57.23       47.41      1.87 o 
  -5  -4  10      406.86      389.18      6.71 o 
  -4  -4  10       10.17       17.39      1.57 o 
  -3  -4  10      865.15      858.27     11.35 o 
  -2  -4  10      290.01      320.32      6.95 o 
  -1  -4  10      529.35      524.19      9.02 o 
   0  -4  10      465.29      477.17     11.41 o 
   1  -4  10       46.89       36.99      2.53 o 
   2  -4  10      902.03      880.02     11.66 o 
   3  -4  10       27.63       32.88      1.87 o 
  -6  -3  10       19.27       20.08      1.25 o 
  -5  -3  10        5.66        2.10      0.57 o 
  -4  -3  10       17.44       19.03      1.61 o 
  -3  -3  10      199.49      199.03      7.89 o 
  -2  -3  10      405.54      379.69      5.32 o 
  -1  -3  10      291.84      281.85      3.81 o 
   0  -3  10      165.69      159.84      5.32 o 
   1  -3  10      139.11      126.63      4.74 o 
   2  -3  10      189.75      165.04      5.02 o 
   3  -3  10      144.42      144.42      3.77 o 
  -6  -2  10        6.65       11.65      0.91 o 
  -5  -2  10       70.69       68.71      2.70 o 
  -4  -2  10       49.31       42.47      2.14 o 
  -3  -2  10      272.32      230.52      7.81 o 
  -2  -2  10      120.02      110.42      2.89 o 
  -1  -2  10      128.97      125.46      2.54 o 
   0  -2  10       34.12       40.55      2.76 o 
   1  -2  10       30.24       42.66      2.77 o 
   2  -2  10      271.32      304.87      6.76 o 
   3  -2  10       48.77       60.26      2.53 o 
  -6  -1  10      107.99       75.00      1.98 o 
  -5  -1  10      424.37      367.98      4.24 o 
  -4  -1  10       88.23       78.77      2.20 o 
  -3  -1  10       13.24        8.17      1.14 o 
  -2  -1  10        2.36        5.76      1.06 o 
  -1  -1  10       11.38       12.61      1.10 o 
   0  -1  10       86.96       90.20      4.11 o 
   1  -1  10      233.26      255.50      6.65 o 
   2  -1  10      489.45      497.62      8.22 o 
  -6   0  10        0.17        0.71      0.26 o 
  -5   0  10      182.72      219.14      4.84 o 
  -4   0  10      110.51      127.86      4.20 o 
  -3   0  10      264.10      256.66      4.40 o 
  -2   0  10      910.48      875.47     13.81 o 
  -1   0  10      112.14      125.61      3.36 o 
   0   0  10      178.57      188.10      5.86 o 
   1   0  10      254.09      256.05      6.38 o 
   2   0  10      201.48      190.99      4.57 o 
  -5   1  10       19.41       22.18      1.53 o 
  -4   1  10       45.69       48.29      1.70 o 
  -3   1  10       28.09       30.42      2.00 o 
  -2   1  10      348.97      331.66      9.51 o 
  -1   1  10       66.30       61.11      3.17 o 
   0   1  10      582.63      616.82     10.20 o 
   1   1  10       14.71       14.92      1.44 o 
   2   1  10      102.73       95.32      1.87 o 
  -5   2  10       49.18       44.67      2.01 o 
  -4   2  10       48.83       36.91      1.43 o 
  -3   2  10        4.56        3.63      0.55 o 
  -2   2  10     1118.30     1198.25     13.94 o 
  -1   2  10       30.03       33.79      2.32 o 
   0   2  10        1.73        2.42      0.68 o 
   1   2  10        0.59        3.86      0.63 o 
  -4   3  10       79.85       81.68      1.91 o 
  -3   3  10      127.34      135.46      2.76 o 
  -2   3  10       53.20       60.64      4.38 o 
  -1   3  10       17.06       18.89      1.54 o 
   0   3  10      174.58      157.75      3.84 o 
  -3   4  10      100.88       96.53      3.96 o 
  -2   4  10      117.67      105.55      3.11 o 
  -1   4  10       79.39       79.75      2.47 o 
  -2 -10  11      105.92       83.20      2.07 o 
  -1 -10  11      109.89      113.27      2.87 o 
   0 -10  11      116.39      140.13      3.20 o 
  -3  -9  11        9.89       13.11      0.86 o 
  -2  -9  11       34.58       29.48      1.63 o 
  -1  -9  11      141.16      105.73      3.31 o 
   0  -9  11      197.67      178.79      6.81 o 
   1  -9  11       17.41       18.69      1.20 o 
  -3  -8  11      175.60      194.14      4.23 o 
  -2  -8  11       10.93       13.69      1.31 o 
  -1  -8  11       36.69       33.90      2.09 o 
   0  -8  11       14.22        9.57      1.67 o 
   1  -8  11       14.55       10.75      0.66 o 
   2  -8  11       75.78       85.51      2.10 o 
  -4  -7  11       31.29       23.73      1.38 o 
  -3  -7  11       11.09       13.82      1.30 o 
  -2  -7  11        3.08        7.78      1.10 o 
  -1  -7  11        5.25        2.19      0.69 o 
   0  -7  11       11.07       19.72      1.59 o 
   1  -7  11       20.80       16.41      1.24 o 
   2  -7  11      261.29      219.44      3.76 o 
  -5  -6  11       10.14       11.75      0.59 o 
  -4  -6  11      139.34      130.31      2.59 o 
  -3  -6  11      134.25      137.45      4.35 o 
  -2  -6  11      358.46      338.07      7.19 o 
  -1  -6  11       45.29       57.40      2.89 o 
   0  -6  11     1194.89     1288.41     12.94 o 
   1  -6  11      234.16      218.18      5.09 o 
   2  -6  11       16.86        7.38      0.82 o 
  -5  -5  11        6.90        7.99      0.50 o 
  -4  -5  11       12.31       13.82      0.93 o 
  -3  -5  11       24.74       27.25      1.39 o 
  -2  -5  11        4.81        2.78      0.78 o 
  -1  -5  11      155.39      155.86      4.73 o 
   0  -5  11       10.93       10.71      0.82 o 
   1  -5  11      198.05      209.54      5.10 o 
   2  -5  11       17.24       23.69      1.54 o 
  -5  -4  11       21.92       15.58      1.34 o 
  -4  -4  11        0.13        1.60      0.57 o 
  -3  -4  11      139.23      152.25      4.50 o 
  -2  -4  11      183.04      182.82      5.28 o 
  -1  -4  11       87.06       94.58      3.56 o 
   0  -4  11      335.79      338.79      6.92 o 
   1  -4  11        0.53        2.15      0.64 o 
   2  -4  11       16.99       31.06      1.82 o 
  -5  -3  11        5.82        6.27      0.79 o 
  -4  -3  11      313.32      311.43      5.98 o 
  -3  -3  11       61.79       79.25      3.06 o 
  -2  -3  11      462.75      474.84      5.85 o 
  -1  -3  11       22.47       19.29      1.14 o 
   0  -3  11       93.25       84.28      3.60 o 
   1  -3  11      159.32      143.61      4.52 o 
   2  -3  11       23.28       19.90      1.44 o 
  -5  -2  11      137.06      124.56      3.11 o 
  -4  -2  11        8.74        9.92      0.73 o 
  -3  -2  11        3.83        1.86      0.59 o 
  -2  -2  11       49.67       42.19      1.74 o 
  -1  -2  11       15.05       15.01      1.54 o 
   0  -2  11      125.56      136.68      4.62 o 
   1  -2  11       82.09       78.21      3.27 o 
   2  -2  11       40.46       31.14      1.67 o 
  -5  -1  11        2.03        3.27      0.52 o 
  -4  -1  11        0.12        0.10      0.31 o 
  -3  -1  11       86.41       85.66      2.29 o 
  -2  -1  11      400.89      412.80      4.27 o 
  -1  -1  11       18.49       20.43      1.82 o 
   0  -1  11       73.00       84.66      3.59 o 
   1  -1  11      129.36      160.10      4.43 o 
  -5   0  11       49.18       43.54      1.79 o 
  -4   0  11        5.21        5.16      0.79 o 
  -3   0  11       49.61       41.92      2.37 o 
  -2   0  11       32.08       28.81      1.46 o 
  -1   0  11       13.04       16.09      1.59 o 
   0   0  11      145.03      153.31      4.55 o 
   1   0  11      162.51      164.60      4.05 o 
  -5   1  11        7.40        4.94      0.60 o 
  -4   1  11       76.28       91.16      3.00 o 
  -3   1  11       75.16       70.31      2.92 o 
  -2   1  11      220.56      211.03      3.69 o 
  -1   1  11      164.06      160.38      4.56 o 
   0   1  11        0.45        0.48      0.39 o 
  -4   2  11       45.44       43.39      1.86 o 
  -3   2  11       62.39       60.86      2.40 o 
  -2   2  11       45.95       46.57      2.22 o 
  -1   2  11      124.92      125.75      3.54 o 
  -1  -9  12       66.27       76.62      2.31 o 
  -3  -8  12       89.22       88.44      2.41 o 
  -2  -8  12        5.12        2.91      0.56 o 
  -1  -8  12       23.86       17.30      1.27 o 
   0  -8  12       10.46        8.61      0.83 o 
  -4  -7  12      132.44      132.53      2.70 o 
  -3  -7  12        1.97        4.53      0.69 o 
  -2  -7  12        2.49        8.59      1.00 o 
  -1  -7  12        0.27        0.48      0.37 o 
   0  -7  12      120.40      114.08      3.01 o 
  -4  -6  12        3.36        2.44      0.49 o 
  -3  -6  12        6.20        6.64      0.90 o 
  -2  -6  12        0.50        5.92      0.89 o 
  -1  -6  12        3.07        1.66      0.51 o 
   0  -6  12       16.28       16.54      1.14 o 
   1  -6  12        5.61        2.89      0.42 o 
  -4  -5  12       10.75       10.69      1.02 o 
  -3  -5  12      111.60      102.82      3.46 o 
  -2  -5  12       63.61       71.83      2.93 o 
  -1  -5  12      322.33      322.50      5.82 o 
   0  -5  12       20.46       23.14      1.38 o 
   1  -5  12      266.22      217.93      4.02 o 
  -4  -4  12       13.62       11.87      1.11 o 
  -3  -4  12      128.81      123.84      3.80 o 
  -2  -4  12       45.32       47.31      2.34 o 
  -1  -4  12        6.03        5.42      0.75 o 
   0  -4  12       46.44       54.02      2.30 o 
   1  -4  12       12.37        7.97      0.84 o 
  -5  -3  12      115.92      122.14      2.85 o 
  -4  -3  12      192.29      184.18      4.25 o 
  -3  -3  12        2.80        1.79      0.54 o 
  -2  -3  12        8.86       11.05      1.10 o 
  -1  -3  12       12.73        8.95      0.99 o 
   0  -3  12        8.04        7.44      0.92 o 
   1  -3  12      299.78      319.17      5.15 o 
  -4  -2  12        0.59        1.25      0.33 o 
  -3  -2  12      255.31      261.84      5.00 o 
  -2  -2  12        0.43        0.54      0.22 o 
  -1  -2  12       15.78       13.52      1.23 o 
   0  -2  12       40.40       46.77      2.20 o 
  -4  -1  12       13.42       12.49      0.98 o 
  -3  -1  12        1.91        2.94      0.40 o 
  -2  -1  12        0.15        0.65      0.38 o 
  -1  -1  12       82.10       91.93      3.09 o 
   0  -1  12       38.82       38.80      1.89 o 
  -4   0  12       17.16       17.89      1.11 o 
  -3   0  12       62.97       66.33      3.02 o 
  -2   0  12      199.23      209.72      4.32 o 
  -1   0  12      138.37      145.94      3.61 o 
  -2   1  12       59.44       60.66      2.06 o 
  -2  -6  13        3.90        5.92      0.67 o 
  -1  -6  13       38.28       34.38      1.35 o 
  -3  -5  13      203.45      218.20      3.91 o 
  -2  -5  13       54.19       54.96      1.95 o 
  -3  -4  13       11.03        7.65      0.75 o 
  -2  -4  13        5.73        8.51      0.74 o 
  -3  -3  13      190.61      178.39      3.15 o 
                                                 
